# Supplementary material for: A study of diel and seasonal patterns of loss of commercial lychee fruits to vertebrate frugivores: implications for mitigating a human-wildlife conflict
Source: PeerJ. 2025 Apr 21;13:e19269. doi: 10.7717/peerj.19269 (PMC12020736; doi:10.7717/peerj.19269)
Supplement: Supplemental Information 2 [file peerj-13-19269-s002.csv]

site	date	cycle	time	tree	damage.type	total.damage.type
Beaux Songes	30-Nov-22	1	12:00 - 18:00	13	Bird	1
Beaux Songes	30-Nov-22	1	12:00 - 18:00	13	Bat	0
Beaux Songes	30-Nov-22	1	12:00 - 18:00	13	Rat	0
Beaux Songes	30-Nov-22	1	12:00 - 18:00	13	Monkey	0
Beaux Songes	30-Nov-22	1	12:00 - 18:00	13	Others	0
Beaux Songes	30-Nov-22	1	12:00 - 18:00	14	Bird	0
Beaux Songes	30-Nov-22	1	12:00 - 18:00	14	Bat	0
Beaux Songes	30-Nov-22	1	12:00 - 18:00	14	Rat	0
Beaux Songes	30-Nov-22	1	12:00 - 18:00	14	Monkey	0
Beaux Songes	30-Nov-22	1	12:00 - 18:00	14	Others	0
Beaux Songes	30-Nov-22	1	12:00 - 18:00	15	Bird	0
Beaux Songes	30-Nov-22	1	12:00 - 18:00	15	Bat	0
Beaux Songes	30-Nov-22	1	12:00 - 18:00	15	Rat	0
Beaux Songes	30-Nov-22	1	12:00 - 18:00	15	Monkey	0
Beaux Songes	30-Nov-22	1	12:00 - 18:00	15	Others	0
Beaux Songes	30-Nov-22	1	12:00 - 18:00	16	Bird	2
Beaux Songes	30-Nov-22	1	12:00 - 18:00	16	Bat	0
Beaux Songes	30-Nov-22	1	12:00 - 18:00	16	Rat	0
Beaux Songes	30-Nov-22	1	12:00 - 18:00	16	Monkey	0
Beaux Songes	30-Nov-22	1	12:00 - 18:00	16	Others	0
Beaux Songes	30-Nov-22	1	12:00 - 18:00	17	Bird	0
Beaux Songes	30-Nov-22	1	12:00 - 18:00	17	Bat	0
Beaux Songes	30-Nov-22	1	12:00 - 18:00	17	Rat	0
Beaux Songes	30-Nov-22	1	12:00 - 18:00	17	Monkey	0
Beaux Songes	30-Nov-22	1	12:00 - 18:00	17	Others	1
Beaux Songes	30-Nov-22	1	12:00 - 18:00	18	Bird	0
Beaux Songes	30-Nov-22	1	12:00 - 18:00	18	Bat	0
Beaux Songes	30-Nov-22	1	12:00 - 18:00	18	Rat	0
Beaux Songes	30-Nov-22	1	12:00 - 18:00	18	Monkey	0
Beaux Songes	30-Nov-22	1	12:00 - 18:00	18	Others	0
Beaux Songes	30-Nov-22	1	12:00 - 18:00	19	Bird	0
Beaux Songes	30-Nov-22	1	12:00 - 18:00	19	Bat	0
Beaux Songes	30-Nov-22	1	12:00 - 18:00	19	Rat	0
Beaux Songes	30-Nov-22	1	12:00 - 18:00	19	Monkey	0
Beaux Songes	30-Nov-22	1	12:00 - 18:00	19	Others	0
Beaux Songes	30-Nov-22	1	12:00 - 18:00	20	Bird	0
Beaux Songes	30-Nov-22	1	12:00 - 18:00	20	Bat	0
Beaux Songes	30-Nov-22	1	12:00 - 18:00	20	Rat	0
Beaux Songes	30-Nov-22	1	12:00 - 18:00	20	Monkey	0
Beaux Songes	30-Nov-22	1	12:00 - 18:00	20	Others	0
Beaux Songes	30-Nov-22	1	12:00 - 18:00	21	Bird	0
Beaux Songes	30-Nov-22	1	12:00 - 18:00	21	Bat	0
Beaux Songes	30-Nov-22	1	12:00 - 18:00	21	Rat	0
Beaux Songes	30-Nov-22	1	12:00 - 18:00	21	Monkey	0
Beaux Songes	30-Nov-22	1	12:00 - 18:00	21	Others	0
Beaux Songes	30-Nov-22	1	12:00 - 18:00	22	Bird	0
Beaux Songes	30-Nov-22	1	12:00 - 18:00	22	Bat	0
Beaux Songes	30-Nov-22	1	12:00 - 18:00	22	Rat	0
Beaux Songes	30-Nov-22	1	12:00 - 18:00	22	Monkey	0
Beaux Songes	30-Nov-22	1	12:00 - 18:00	22	Others	0
Beaux Songes	30-Nov-22	1	12:00 - 18:00	23	Bird	0
Beaux Songes	30-Nov-22	1	12:00 - 18:00	23	Bat	0
Beaux Songes	30-Nov-22	1	12:00 - 18:00	23	Rat	0
Beaux Songes	30-Nov-22	1	12:00 - 18:00	23	Monkey	0
Beaux Songes	30-Nov-22	1	12:00 - 18:00	23	Others	1
Beaux Songes	30-Nov-22	1	12:00 - 18:00	24	Bird	0
Beaux Songes	30-Nov-22	1	12:00 - 18:00	24	Bat	0
Beaux Songes	30-Nov-22	1	12:00 - 18:00	24	Rat	0
Beaux Songes	30-Nov-22	1	12:00 - 18:00	24	Monkey	0
Beaux Songes	30-Nov-22	1	12:00 - 18:00	24	Others	0
Beaux Songes	30-Nov-22	1	18:00 - 00:00	13	Bat	1
Beaux Songes	30-Nov-22	1	18:00 - 00:00	13	Bird	0
Beaux Songes	30-Nov-22	1	18:00 - 00:00	13	Rat	0
Beaux Songes	30-Nov-22	1	18:00 - 00:00	13	Monkey	0
Beaux Songes	30-Nov-22	1	18:00 - 00:00	13	Others	0
Beaux Songes	30-Nov-22	1	18:00 - 00:00	14	Bat	16
Beaux Songes	30-Nov-22	1	18:00 - 00:00	14	Bird	0
Beaux Songes	30-Nov-22	1	18:00 - 00:00	14	Rat	0
Beaux Songes	30-Nov-22	1	18:00 - 00:00	14	Monkey	0
Beaux Songes	30-Nov-22	1	18:00 - 00:00	14	Others	0
Beaux Songes	30-Nov-22	1	18:00 - 00:00	15	Bat	0
Beaux Songes	30-Nov-22	1	18:00 - 00:00	15	Bird	0
Beaux Songes	30-Nov-22	1	18:00 - 00:00	15	Rat	0
Beaux Songes	30-Nov-22	1	18:00 - 00:00	15	Monkey	0
Beaux Songes	30-Nov-22	1	18:00 - 00:00	15	Others	0
Beaux Songes	30-Nov-22	1	18:00 - 00:00	16	Bat	17
Beaux Songes	30-Nov-22	1	18:00 - 00:00	16	Bird	0
Beaux Songes	30-Nov-22	1	18:00 - 00:00	16	Rat	0
Beaux Songes	30-Nov-22	1	18:00 - 00:00	16	Monkey	0
Beaux Songes	30-Nov-22	1	18:00 - 00:00	16	Others	0
Beaux Songes	30-Nov-22	1	18:00 - 00:00	17	Bat	13
Beaux Songes	30-Nov-22	1	18:00 - 00:00	17	Bird	0
Beaux Songes	30-Nov-22	1	18:00 - 00:00	17	Rat	0
Beaux Songes	30-Nov-22	1	18:00 - 00:00	17	Monkey	0
Beaux Songes	30-Nov-22	1	18:00 - 00:00	17	Others	0
Beaux Songes	30-Nov-22	1	18:00 - 00:00	18	Bat	6
Beaux Songes	30-Nov-22	1	18:00 - 00:00	18	Bird	0
Beaux Songes	30-Nov-22	1	18:00 - 00:00	18	Rat	0
Beaux Songes	30-Nov-22	1	18:00 - 00:00	18	Monkey	0
Beaux Songes	30-Nov-22	1	18:00 - 00:00	18	Others	0
Beaux Songes	30-Nov-22	1	18:00 - 00:00	19	Bat	5
Beaux Songes	30-Nov-22	1	18:00 - 00:00	19	Bird	0
Beaux Songes	30-Nov-22	1	18:00 - 00:00	19	Rat	0
Beaux Songes	30-Nov-22	1	18:00 - 00:00	19	Monkey	0
Beaux Songes	30-Nov-22	1	18:00 - 00:00	19	Others	0
Beaux Songes	30-Nov-22	1	18:00 - 00:00	20	Bat	3
Beaux Songes	30-Nov-22	1	18:00 - 00:00	20	Bird	0
Beaux Songes	30-Nov-22	1	18:00 - 00:00	20	Rat	0
Beaux Songes	30-Nov-22	1	18:00 - 00:00	20	Monkey	0
Beaux Songes	30-Nov-22	1	18:00 - 00:00	20	Others	0
Beaux Songes	30-Nov-22	1	18:00 - 00:00	21	Bat	5
Beaux Songes	30-Nov-22	1	18:00 - 00:00	21	Bird	0
Beaux Songes	30-Nov-22	1	18:00 - 00:00	21	Rat	0
Beaux Songes	30-Nov-22	1	18:00 - 00:00	21	Monkey	0
Beaux Songes	30-Nov-22	1	18:00 - 00:00	21	Others	0
Beaux Songes	30-Nov-22	1	18:00 - 00:00	22	Bat	44
Beaux Songes	30-Nov-22	1	18:00 - 00:00	22	Others	3
Beaux Songes	30-Nov-22	1	18:00 - 00:00	22	Bird	0
Beaux Songes	30-Nov-22	1	18:00 - 00:00	22	Rat	0
Beaux Songes	30-Nov-22	1	18:00 - 00:00	22	Monkey	0
Beaux Songes	30-Nov-22	1	18:00 - 00:00	23	Bat	35
Beaux Songes	30-Nov-22	1	18:00 - 00:00	23	Others	3
Beaux Songes	30-Nov-22	1	18:00 - 00:00	23	Bird	0
Beaux Songes	30-Nov-22	1	18:00 - 00:00	23	Rat	0
Beaux Songes	30-Nov-22	1	18:00 - 00:00	23	Monkey	0
Beaux Songes	30-Nov-22	1	18:00 - 00:00	24	Bat	24
Beaux Songes	30-Nov-22	1	18:00 - 00:00	24	Others	1
Beaux Songes	30-Nov-22	1	18:00 - 00:00	24	Bird	0
Beaux Songes	30-Nov-22	1	18:00 - 00:00	24	Rat	0
Beaux Songes	30-Nov-22	1	18:00 - 00:00	24	Monkey	0
Beaux Songes	01-Dec-22	1	00:00 - 06:00	13	Bat	3
Beaux Songes	01-Dec-22	1	00:00 - 06:00	13	Others	2
Beaux Songes	01-Dec-22	1	00:00 - 06:00	13	Bird	0
Beaux Songes	01-Dec-22	1	00:00 - 06:00	13	Rat	0
Beaux Songes	01-Dec-22	1	00:00 - 06:00	13	Monkey	0
Beaux Songes	01-Dec-22	1	00:00 - 06:00	14	Bat	0
Beaux Songes	01-Dec-22	1	00:00 - 06:00	14	Others	0
Beaux Songes	01-Dec-22	1	00:00 - 06:00	14	Bird	0
Beaux Songes	01-Dec-22	1	00:00 - 06:00	14	Rat	0
Beaux Songes	01-Dec-22	1	00:00 - 06:00	14	Monkey	0
Beaux Songes	01-Dec-22	1	00:00 - 06:00	15	Bat	0
Beaux Songes	01-Dec-22	1	00:00 - 06:00	15	Others	0
Beaux Songes	01-Dec-22	1	00:00 - 06:00	15	Bird	0
Beaux Songes	01-Dec-22	1	00:00 - 06:00	15	Rat	0
Beaux Songes	01-Dec-22	1	00:00 - 06:00	15	Monkey	0
Beaux Songes	01-Dec-22	1	00:00 - 06:00	16	Bat	64
Beaux Songes	01-Dec-22	1	00:00 - 06:00	16	Bird	4
Beaux Songes	01-Dec-22	1	00:00 - 06:00	16	Others	4
Beaux Songes	01-Dec-22	1	00:00 - 06:00	16	Rat	0
Beaux Songes	01-Dec-22	1	00:00 - 06:00	16	Monkey	0
Beaux Songes	01-Dec-22	1	00:00 - 06:00	17	Bat	14
Beaux Songes	01-Dec-22	1	00:00 - 06:00	17	Bird	1
Beaux Songes	01-Dec-22	1	00:00 - 06:00	17	Others	4
Beaux Songes	01-Dec-22	1	00:00 - 06:00	17	Rat	0
Beaux Songes	01-Dec-22	1	00:00 - 06:00	17	Monkey	0
Beaux Songes	01-Dec-22	1	00:00 - 06:00	18	Bat	20
Beaux Songes	01-Dec-22	1	00:00 - 06:00	18	Bird	0
Beaux Songes	01-Dec-22	1	00:00 - 06:00	18	Rat	0
Beaux Songes	01-Dec-22	1	00:00 - 06:00	18	Monkey	0
Beaux Songes	01-Dec-22	1	00:00 - 06:00	18	Others	0
Beaux Songes	01-Dec-22	1	00:00 - 06:00	19	Bat	9
Beaux Songes	01-Dec-22	1	00:00 - 06:00	19	Others	1
Beaux Songes	01-Dec-22	1	00:00 - 06:00	19	Bird	0
Beaux Songes	01-Dec-22	1	00:00 - 06:00	19	Rat	0
Beaux Songes	01-Dec-22	1	00:00 - 06:00	19	Monkey	0
Beaux Songes	01-Dec-22	1	00:00 - 06:00	20	Bat	9
Beaux Songes	01-Dec-22	1	00:00 - 06:00	20	Others	1
Beaux Songes	01-Dec-22	1	00:00 - 06:00	20	Bird	0
Beaux Songes	01-Dec-22	1	00:00 - 06:00	20	Rat	0
Beaux Songes	01-Dec-22	1	00:00 - 06:00	20	Monkey	0
Beaux Songes	01-Dec-22	1	00:00 - 06:00	21	Bat	7
Beaux Songes	01-Dec-22	1	00:00 - 06:00	21	Others	0
Beaux Songes	01-Dec-22	1	00:00 - 06:00	21	Bird	0
Beaux Songes	01-Dec-22	1	00:00 - 06:00	21	Rat	0
Beaux Songes	01-Dec-22	1	00:00 - 06:00	21	Monkey	0
Beaux Songes	01-Dec-22	1	00:00 - 06:00	22	Bat	39
Beaux Songes	01-Dec-22	1	00:00 - 06:00	22	Others	3
Beaux Songes	01-Dec-22	1	00:00 - 06:00	22	Bird	0
Beaux Songes	01-Dec-22	1	00:00 - 06:00	22	Rat	0
Beaux Songes	01-Dec-22	1	00:00 - 06:00	22	Monkey	0
Beaux Songes	01-Dec-22	1	00:00 - 06:00	23	Bat	67
Beaux Songes	01-Dec-22	1	00:00 - 06:00	23	Others	3
Beaux Songes	01-Dec-22	1	00:00 - 06:00	23	Bird	0
Beaux Songes	01-Dec-22	1	00:00 - 06:00	23	Rat	0
Beaux Songes	01-Dec-22	1	00:00 - 06:00	23	Monkey	0
Beaux Songes	01-Dec-22	1	00:00 - 06:00	24	Bat	8
Beaux Songes	01-Dec-22	1	00:00 - 06:00	24	Others	0
Beaux Songes	01-Dec-22	1	00:00 - 06:00	24	Bird	0
Beaux Songes	01-Dec-22	1	00:00 - 06:00	24	Rat	0
Beaux Songes	01-Dec-22	1	00:00 - 06:00	24	Monkey	0
Beaux Songes	01-Dec-22	1	06:00 - 12:00	13	Bat	0
Beaux Songes	01-Dec-22	1	06:00 - 12:00	13	Bird	0
Beaux Songes	01-Dec-22	1	06:00 - 12:00	13	Rat	0
Beaux Songes	01-Dec-22	1	06:00 - 12:00	13	Monkey	0
Beaux Songes	01-Dec-22	1	06:00 - 12:00	13	Others	0
Beaux Songes	01-Dec-22	1	06:00 - 12:00	14	Bird	1
Beaux Songes	01-Dec-22	1	06:00 - 12:00	14	Rat	1
Beaux Songes	01-Dec-22	1	06:00 - 12:00	14	Monkey	0
Beaux Songes	01-Dec-22	1	06:00 - 12:00	14	Bat	0
Beaux Songes	01-Dec-22	1	06:00 - 12:00	14	Others	0
Beaux Songes	01-Dec-22	1	06:00 - 12:00	15	Bat	0
Beaux Songes	01-Dec-22	1	06:00 - 12:00	15	Bird	0
Beaux Songes	01-Dec-22	1	06:00 - 12:00	15	Rat	0
Beaux Songes	01-Dec-22	1	06:00 - 12:00	15	Monkey	0
Beaux Songes	01-Dec-22	1	06:00 - 12:00	15	Others	0
Beaux Songes	01-Dec-22	1	06:00 - 12:00	16	Bird	6
Beaux Songes	01-Dec-22	1	06:00 - 12:00	16	Rat	0
Beaux Songes	01-Dec-22	1	06:00 - 12:00	16	Monkey	0
Beaux Songes	01-Dec-22	1	06:00 - 12:00	16	Others	0
Beaux Songes	01-Dec-22	1	06:00 - 12:00	16	Bat	0
Beaux Songes	01-Dec-22	1	06:00 - 12:00	17	Bat	0
Beaux Songes	01-Dec-22	1	06:00 - 12:00	17	Bird	0
Beaux Songes	01-Dec-22	1	06:00 - 12:00	17	Rat	0
Beaux Songes	01-Dec-22	1	06:00 - 12:00	17	Monkey	0
Beaux Songes	01-Dec-22	1	06:00 - 12:00	17	Others	0
Beaux Songes	01-Dec-22	1	06:00 - 12:00	18	Bat	0
Beaux Songes	01-Dec-22	1	06:00 - 12:00	18	Bird	0
Beaux Songes	01-Dec-22	1	06:00 - 12:00	18	Rat	0
Beaux Songes	01-Dec-22	1	06:00 - 12:00	18	Monkey	0
Beaux Songes	01-Dec-22	1	06:00 - 12:00	18	Others	0
Beaux Songes	01-Dec-22	1	06:00 - 12:00	19	Others	1
Beaux Songes	01-Dec-22	1	06:00 - 12:00	19	Bat	0
Beaux Songes	01-Dec-22	1	06:00 - 12:00	19	Bird	0
Beaux Songes	01-Dec-22	1	06:00 - 12:00	19	Rat	0
Beaux Songes	01-Dec-22	1	06:00 - 12:00	19	Monkey	0
Beaux Songes	01-Dec-22	1	06:00 - 12:00	20	Others	1
Beaux Songes	01-Dec-22	1	06:00 - 12:00	20	Bat	0
Beaux Songes	01-Dec-22	1	06:00 - 12:00	20	Bird	0
Beaux Songes	01-Dec-22	1	06:00 - 12:00	20	Rat	0
Beaux Songes	01-Dec-22	1	06:00 - 12:00	20	Monkey	0
Beaux Songes	01-Dec-22	1	06:00 - 12:00	21	Others	0
Beaux Songes	01-Dec-22	1	06:00 - 12:00	21	Bat	0
Beaux Songes	01-Dec-22	1	06:00 - 12:00	21	Bird	0
Beaux Songes	01-Dec-22	1	06:00 - 12:00	21	Rat	0
Beaux Songes	01-Dec-22	1	06:00 - 12:00	21	Monkey	0
Beaux Songes	01-Dec-22	1	06:00 - 12:00	22	Bird	1
Beaux Songes	01-Dec-22	1	06:00 - 12:00	22	Rat	0
Beaux Songes	01-Dec-22	1	06:00 - 12:00	22	Monkey	0
Beaux Songes	01-Dec-22	1	06:00 - 12:00	22	Others	0
Beaux Songes	01-Dec-22	1	06:00 - 12:00	22	Bat	0
Beaux Songes	01-Dec-22	1	06:00 - 12:00	23	Bat	0
Beaux Songes	01-Dec-22	1	06:00 - 12:00	23	Bird	1
Beaux Songes	01-Dec-22	1	06:00 - 12:00	23	Rat	0
Beaux Songes	01-Dec-22	1	06:00 - 12:00	23	Monkey	0
Beaux Songes	01-Dec-22	1	06:00 - 12:00	23	Others	0
Beaux Songes	01-Dec-22	1	06:00 - 12:00	24	Bat	0
Beaux Songes	01-Dec-22	1	06:00 - 12:00	24	Rat	0
Beaux Songes	01-Dec-22	1	06:00 - 12:00	24	Monkey	0
Beaux Songes	01-Dec-22	1	06:00 - 12:00	24	Bird	1
Beaux Songes	01-Dec-22	1	06:00 - 12:00	24	Others	1
Beaux Songes	01-Dec-22	2	12:00 - 18:00	13	Bird	1
Beaux Songes	01-Dec-22	2	12:00 - 18:00	13	Bat	0
Beaux Songes	01-Dec-22	2	12:00 - 18:00	13	Rat	0
Beaux Songes	01-Dec-22	2	12:00 - 18:00	13	Monkey	0
Beaux Songes	01-Dec-22	2	12:00 - 18:00	13	Others	0
Beaux Songes	01-Dec-22	2	12:00 - 18:00	14	Bird	0
Beaux Songes	01-Dec-22	2	12:00 - 18:00	14	Bat	0
Beaux Songes	01-Dec-22	2	12:00 - 18:00	14	Rat	0
Beaux Songes	01-Dec-22	2	12:00 - 18:00	14	Monkey	0
Beaux Songes	01-Dec-22	2	12:00 - 18:00	14	Others	0
Beaux Songes	01-Dec-22	2	12:00 - 18:00	15	Bird	0
Beaux Songes	01-Dec-22	2	12:00 - 18:00	15	Bat	0
Beaux Songes	01-Dec-22	2	12:00 - 18:00	15	Rat	0
Beaux Songes	01-Dec-22	2	12:00 - 18:00	15	Monkey	0
Beaux Songes	01-Dec-22	2	12:00 - 18:00	15	Others	0
Beaux Songes	01-Dec-22	2	12:00 - 18:00	16	Bird	1
Beaux Songes	01-Dec-22	2	12:00 - 18:00	16	Others	1
Beaux Songes	01-Dec-22	2	12:00 - 18:00	16	Bat	0
Beaux Songes	01-Dec-22	2	12:00 - 18:00	16	Rat	0
Beaux Songes	01-Dec-22	2	12:00 - 18:00	16	Monkey	0
Beaux Songes	01-Dec-22	2	12:00 - 18:00	17	Bird	1
Beaux Songes	01-Dec-22	2	12:00 - 18:00	17	Others	0
Beaux Songes	01-Dec-22	2	12:00 - 18:00	17	Bat	0
Beaux Songes	01-Dec-22	2	12:00 - 18:00	17	Rat	0
Beaux Songes	01-Dec-22	2	12:00 - 18:00	17	Monkey	0
Beaux Songes	01-Dec-22	2	12:00 - 18:00	18	Bird	0
Beaux Songes	01-Dec-22	2	12:00 - 18:00	18	Others	0
Beaux Songes	01-Dec-22	2	12:00 - 18:00	18	Bat	0
Beaux Songes	01-Dec-22	2	12:00 - 18:00	18	Rat	0
Beaux Songes	01-Dec-22	2	12:00 - 18:00	18	Monkey	0
Beaux Songes	01-Dec-22	2	12:00 - 18:00	19	Bird	0
Beaux Songes	01-Dec-22	2	12:00 - 18:00	19	Others	0
Beaux Songes	01-Dec-22	2	12:00 - 18:00	19	Bat	0
Beaux Songes	01-Dec-22	2	12:00 - 18:00	19	Rat	0
Beaux Songes	01-Dec-22	2	12:00 - 18:00	19	Monkey	0
Beaux Songes	01-Dec-22	2	12:00 - 18:00	20	Others	2
Beaux Songes	01-Dec-22	2	12:00 - 18:00	20	Bat	0
Beaux Songes	01-Dec-22	2	12:00 - 18:00	20	Rat	0
Beaux Songes	01-Dec-22	2	12:00 - 18:00	20	Monkey	0
Beaux Songes	01-Dec-22	2	12:00 - 18:00	20	Bird	0
Beaux Songes	01-Dec-22	2	12:00 - 18:00	21	Others	0
Beaux Songes	01-Dec-22	2	12:00 - 18:00	21	Bat	0
Beaux Songes	01-Dec-22	2	12:00 - 18:00	21	Rat	0
Beaux Songes	01-Dec-22	2	12:00 - 18:00	21	Monkey	0
Beaux Songes	01-Dec-22	2	12:00 - 18:00	21	Bird	0
Beaux Songes	01-Dec-22	2	12:00 - 18:00	22	Bird	1
Beaux Songes	01-Dec-22	2	12:00 - 18:00	22	Others	0
Beaux Songes	01-Dec-22	2	12:00 - 18:00	22	Bat	0
Beaux Songes	01-Dec-22	2	12:00 - 18:00	22	Rat	0
Beaux Songes	01-Dec-22	2	12:00 - 18:00	22	Monkey	0
Beaux Songes	01-Dec-22	2	12:00 - 18:00	23	Bird	0
Beaux Songes	01-Dec-22	2	12:00 - 18:00	23	Others	0
Beaux Songes	01-Dec-22	2	12:00 - 18:00	23	Bat	0
Beaux Songes	01-Dec-22	2	12:00 - 18:00	23	Rat	0
Beaux Songes	01-Dec-22	2	12:00 - 18:00	23	Monkey	0
Beaux Songes	01-Dec-22	2	12:00 - 18:00	24	Bird	2
Beaux Songes	01-Dec-22	2	12:00 - 18:00	24	Others	1
Beaux Songes	01-Dec-22	2	12:00 - 18:00	24	Bat	0
Beaux Songes	01-Dec-22	2	12:00 - 18:00	24	Rat	0
Beaux Songes	01-Dec-22	2	12:00 - 18:00	24	Monkey	0
Beaux Songes	01-Dec-22	2	18:00 - 00:00	13	Others	1
Beaux Songes	01-Dec-22	2	18:00 - 00:00	13	Bat	0
Beaux Songes	01-Dec-22	2	18:00 - 00:00	13	Bird	0
Beaux Songes	01-Dec-22	2	18:00 - 00:00	13	Rat	0
Beaux Songes	01-Dec-22	2	18:00 - 00:00	13	Monkey	0
Beaux Songes	01-Dec-22	2	18:00 - 00:00	14	Others	0
Beaux Songes	01-Dec-22	2	18:00 - 00:00	14	Bat	0
Beaux Songes	01-Dec-22	2	18:00 - 00:00	14	Bird	0
Beaux Songes	01-Dec-22	2	18:00 - 00:00	14	Rat	0
Beaux Songes	01-Dec-22	2	18:00 - 00:00	14	Monkey	0
Beaux Songes	01-Dec-22	2	18:00 - 00:00	15	Others	0
Beaux Songes	01-Dec-22	2	18:00 - 00:00	15	Bat	0
Beaux Songes	01-Dec-22	2	18:00 - 00:00	15	Bird	0
Beaux Songes	01-Dec-22	2	18:00 - 00:00	15	Rat	0
Beaux Songes	01-Dec-22	2	18:00 - 00:00	15	Monkey	0
Beaux Songes	01-Dec-22	2	18:00 - 00:00	16	Others	0
Beaux Songes	01-Dec-22	2	18:00 - 00:00	16	Bat	0
Beaux Songes	01-Dec-22	2	18:00 - 00:00	16	Bird	0
Beaux Songes	01-Dec-22	2	18:00 - 00:00	16	Rat	0
Beaux Songes	01-Dec-22	2	18:00 - 00:00	16	Monkey	0
Beaux Songes	01-Dec-22	2	18:00 - 00:00	17	Others	1
Beaux Songes	01-Dec-22	2	18:00 - 00:00	17	Bat	0
Beaux Songes	01-Dec-22	2	18:00 - 00:00	17	Bird	0
Beaux Songes	01-Dec-22	2	18:00 - 00:00	17	Rat	0
Beaux Songes	01-Dec-22	2	18:00 - 00:00	17	Monkey	0
Beaux Songes	01-Dec-22	2	18:00 - 00:00	18	Others	1
Beaux Songes	01-Dec-22	2	18:00 - 00:00	18	Bat	0
Beaux Songes	01-Dec-22	2	18:00 - 00:00	18	Bird	0
Beaux Songes	01-Dec-22	2	18:00 - 00:00	18	Rat	0
Beaux Songes	01-Dec-22	2	18:00 - 00:00	18	Monkey	0
Beaux Songes	01-Dec-22	2	18:00 - 00:00	19	Others	0
Beaux Songes	01-Dec-22	2	18:00 - 00:00	19	Bat	0
Beaux Songes	01-Dec-22	2	18:00 - 00:00	19	Bird	0
Beaux Songes	01-Dec-22	2	18:00 - 00:00	19	Rat	0
Beaux Songes	01-Dec-22	2	18:00 - 00:00	19	Monkey	0
Beaux Songes	01-Dec-22	2	18:00 - 00:00	20	Others	0
Beaux Songes	01-Dec-22	2	18:00 - 00:00	20	Bat	0
Beaux Songes	01-Dec-22	2	18:00 - 00:00	20	Bird	0
Beaux Songes	01-Dec-22	2	18:00 - 00:00	20	Rat	0
Beaux Songes	01-Dec-22	2	18:00 - 00:00	20	Monkey	0
Beaux Songes	01-Dec-22	2	18:00 - 00:00	21	Bat	27
Beaux Songes	01-Dec-22	2	18:00 - 00:00	21	Bird	0
Beaux Songes	01-Dec-22	2	18:00 - 00:00	21	Rat	0
Beaux Songes	01-Dec-22	2	18:00 - 00:00	21	Monkey	0
Beaux Songes	01-Dec-22	2	18:00 - 00:00	21	Others	0
Beaux Songes	01-Dec-22	2	18:00 - 00:00	22	Bat	0
Beaux Songes	01-Dec-22	2	18:00 - 00:00	22	Bird	0
Beaux Songes	01-Dec-22	2	18:00 - 00:00	22	Rat	0
Beaux Songes	01-Dec-22	2	18:00 - 00:00	22	Monkey	0
Beaux Songes	01-Dec-22	2	18:00 - 00:00	22	Others	0
Beaux Songes	01-Dec-22	2	18:00 - 00:00	23	Bat	1
Beaux Songes	01-Dec-22	2	18:00 - 00:00	23	Others	2
Beaux Songes	01-Dec-22	2	18:00 - 00:00	23	Bird	0
Beaux Songes	01-Dec-22	2	18:00 - 00:00	23	Rat	0
Beaux Songes	01-Dec-22	2	18:00 - 00:00	23	Monkey	0
Beaux Songes	01-Dec-22	2	18:00 - 00:00	24	Bat	15
Beaux Songes	01-Dec-22	2	18:00 - 00:00	24	Bird	0
Beaux Songes	01-Dec-22	2	18:00 - 00:00	24	Rat	0
Beaux Songes	01-Dec-22	2	18:00 - 00:00	24	Monkey	0
Beaux Songes	01-Dec-22	2	18:00 - 00:00	24	Others	0
Beaux Songes	02-Dec-22	2	00:00 - 06:00	13	Bat	0
Beaux Songes	02-Dec-22	2	00:00 - 06:00	13	Bird	0
Beaux Songes	02-Dec-22	2	00:00 - 06:00	13	Rat	0
Beaux Songes	02-Dec-22	2	00:00 - 06:00	13	Monkey	0
Beaux Songes	02-Dec-22	2	00:00 - 06:00	13	Others	0
Beaux Songes	02-Dec-22	2	00:00 - 06:00	14	Bat	0
Beaux Songes	02-Dec-22	2	00:00 - 06:00	14	Bird	0
Beaux Songes	02-Dec-22	2	00:00 - 06:00	14	Rat	0
Beaux Songes	02-Dec-22	2	00:00 - 06:00	14	Monkey	0
Beaux Songes	02-Dec-22	2	00:00 - 06:00	14	Others	0
Beaux Songes	02-Dec-22	2	00:00 - 06:00	15	Bat	0
Beaux Songes	02-Dec-22	2	00:00 - 06:00	15	Bird	0
Beaux Songes	02-Dec-22	2	00:00 - 06:00	15	Rat	0
Beaux Songes	02-Dec-22	2	00:00 - 06:00	15	Monkey	0
Beaux Songes	02-Dec-22	2	00:00 - 06:00	15	Others	0
Beaux Songes	02-Dec-22	2	00:00 - 06:00	16	Bat	0
Beaux Songes	02-Dec-22	2	00:00 - 06:00	16	Bird	0
Beaux Songes	02-Dec-22	2	00:00 - 06:00	16	Rat	0
Beaux Songes	02-Dec-22	2	00:00 - 06:00	16	Monkey	0
Beaux Songes	02-Dec-22	2	00:00 - 06:00	16	Others	0
Beaux Songes	02-Dec-22	2	00:00 - 06:00	17	Others	1
Beaux Songes	02-Dec-22	2	00:00 - 06:00	17	Bat	0
Beaux Songes	02-Dec-22	2	00:00 - 06:00	17	Bird	0
Beaux Songes	02-Dec-22	2	00:00 - 06:00	17	Rat	0
Beaux Songes	02-Dec-22	2	00:00 - 06:00	17	Monkey	0
Beaux Songes	02-Dec-22	2	00:00 - 06:00	18	Others	1
Beaux Songes	02-Dec-22	2	00:00 - 06:00	18	Bat	0
Beaux Songes	02-Dec-22	2	00:00 - 06:00	18	Bird	0
Beaux Songes	02-Dec-22	2	00:00 - 06:00	18	Rat	0
Beaux Songes	02-Dec-22	2	00:00 - 06:00	18	Monkey	0
Beaux Songes	02-Dec-22	2	00:00 - 06:00	19	Bat	0
Beaux Songes	02-Dec-22	2	00:00 - 06:00	19	Bird	0
Beaux Songes	02-Dec-22	2	00:00 - 06:00	19	Rat	0
Beaux Songes	02-Dec-22	2	00:00 - 06:00	19	Monkey	0
Beaux Songes	02-Dec-22	2	00:00 - 06:00	19	Others	0
Beaux Songes	02-Dec-22	2	00:00 - 06:00	20	Bat	0
Beaux Songes	02-Dec-22	2	00:00 - 06:00	20	Bird	0
Beaux Songes	02-Dec-22	2	00:00 - 06:00	20	Rat	0
Beaux Songes	02-Dec-22	2	00:00 - 06:00	20	Monkey	0
Beaux Songes	02-Dec-22	2	00:00 - 06:00	20	Others	0
Beaux Songes	02-Dec-22	2	00:00 - 06:00	21	Bat	0
Beaux Songes	02-Dec-22	2	00:00 - 06:00	21	Bird	0
Beaux Songes	02-Dec-22	2	00:00 - 06:00	21	Rat	0
Beaux Songes	02-Dec-22	2	00:00 - 06:00	21	Monkey	0
Beaux Songes	02-Dec-22	2	00:00 - 06:00	21	Others	0
Beaux Songes	02-Dec-22	2	00:00 - 06:00	22	Bat	13
Beaux Songes	02-Dec-22	2	00:00 - 06:00	22	Bird	1
Beaux Songes	02-Dec-22	2	00:00 - 06:00	22	Others	7
Beaux Songes	02-Dec-22	2	00:00 - 06:00	22	Rat	0
Beaux Songes	02-Dec-22	2	00:00 - 06:00	22	Monkey	0
Beaux Songes	02-Dec-22	2	00:00 - 06:00	23	Bat	29
Beaux Songes	02-Dec-22	2	00:00 - 06:00	23	Bird	0
Beaux Songes	02-Dec-22	2	00:00 - 06:00	23	Others	0
Beaux Songes	02-Dec-22	2	00:00 - 06:00	23	Rat	0
Beaux Songes	02-Dec-22	2	00:00 - 06:00	23	Monkey	0
Beaux Songes	02-Dec-22	2	00:00 - 06:00	24	Bat	47
Beaux Songes	02-Dec-22	2	00:00 - 06:00	24	Bird	2
Beaux Songes	02-Dec-22	2	00:00 - 06:00	24	Others	1
Beaux Songes	02-Dec-22	2	00:00 - 06:00	24	Rat	0
Beaux Songes	02-Dec-22	2	00:00 - 06:00	24	Monkey	0
Beaux Songes	02-Dec-22	2	06:00 - 12:00	13	Bat	0
Beaux Songes	02-Dec-22	2	06:00 - 12:00	13	Bird	0
Beaux Songes	02-Dec-22	2	06:00 - 12:00	13	Rat	0
Beaux Songes	02-Dec-22	2	06:00 - 12:00	13	Monkey	0
Beaux Songes	02-Dec-22	2	06:00 - 12:00	13	Others	0
Beaux Songes	02-Dec-22	2	06:00 - 12:00	14	Others	1
Beaux Songes	02-Dec-22	2	06:00 - 12:00	14	Bat	0
Beaux Songes	02-Dec-22	2	06:00 - 12:00	14	Bird	0
Beaux Songes	02-Dec-22	2	06:00 - 12:00	14	Rat	0
Beaux Songes	02-Dec-22	2	06:00 - 12:00	14	Monkey	0
Beaux Songes	02-Dec-22	2	06:00 - 12:00	15	Bat	0
Beaux Songes	02-Dec-22	2	06:00 - 12:00	15	Bird	0
Beaux Songes	02-Dec-22	2	06:00 - 12:00	15	Rat	0
Beaux Songes	02-Dec-22	2	06:00 - 12:00	15	Monkey	0
Beaux Songes	02-Dec-22	2	06:00 - 12:00	15	Others	0
Beaux Songes	02-Dec-22	2	06:00 - 12:00	16	Bird	1
Beaux Songes	02-Dec-22	2	06:00 - 12:00	16	Bat	0
Beaux Songes	02-Dec-22	2	06:00 - 12:00	16	Rat	0
Beaux Songes	02-Dec-22	2	06:00 - 12:00	16	Monkey	0
Beaux Songes	02-Dec-22	2	06:00 - 12:00	16	Others	0
Beaux Songes	02-Dec-22	2	06:00 - 12:00	17	Bird	0
Beaux Songes	02-Dec-22	2	06:00 - 12:00	17	Bat	0
Beaux Songes	02-Dec-22	2	06:00 - 12:00	17	Rat	0
Beaux Songes	02-Dec-22	2	06:00 - 12:00	17	Monkey	0
Beaux Songes	02-Dec-22	2	06:00 - 12:00	17	Others	0
Beaux Songes	02-Dec-22	2	06:00 - 12:00	18	Bird	0
Beaux Songes	02-Dec-22	2	06:00 - 12:00	18	Bat	0
Beaux Songes	02-Dec-22	2	06:00 - 12:00	18	Rat	0
Beaux Songes	02-Dec-22	2	06:00 - 12:00	18	Monkey	0
Beaux Songes	02-Dec-22	2	06:00 - 12:00	18	Others	0
Beaux Songes	02-Dec-22	2	06:00 - 12:00	19	Bird	2
Beaux Songes	02-Dec-22	2	06:00 - 12:00	19	Bat	0
Beaux Songes	02-Dec-22	2	06:00 - 12:00	19	Rat	0
Beaux Songes	02-Dec-22	2	06:00 - 12:00	19	Monkey	0
Beaux Songes	02-Dec-22	2	06:00 - 12:00	19	Others	0
Beaux Songes	02-Dec-22	2	06:00 - 12:00	20	Bird	1
Beaux Songes	02-Dec-22	2	06:00 - 12:00	20	Bat	0
Beaux Songes	02-Dec-22	2	06:00 - 12:00	20	Rat	0
Beaux Songes	02-Dec-22	2	06:00 - 12:00	20	Monkey	0
Beaux Songes	02-Dec-22	2	06:00 - 12:00	20	Others	0
Beaux Songes	02-Dec-22	2	06:00 - 12:00	21	Bird	1
Beaux Songes	02-Dec-22	2	06:00 - 12:00	21	Bat	0
Beaux Songes	02-Dec-22	2	06:00 - 12:00	21	Rat	0
Beaux Songes	02-Dec-22	2	06:00 - 12:00	21	Monkey	0
Beaux Songes	02-Dec-22	2	06:00 - 12:00	21	Others	0
Beaux Songes	02-Dec-22	2	06:00 - 12:00	22	Bird	1
Beaux Songes	02-Dec-22	2	06:00 - 12:00	22	Bat	0
Beaux Songes	02-Dec-22	2	06:00 - 12:00	22	Rat	0
Beaux Songes	02-Dec-22	2	06:00 - 12:00	22	Monkey	0
Beaux Songes	02-Dec-22	2	06:00 - 12:00	22	Others	0
Beaux Songes	02-Dec-22	2	06:00 - 12:00	23	Bird	0
Beaux Songes	02-Dec-22	2	06:00 - 12:00	23	Bat	0
Beaux Songes	02-Dec-22	2	06:00 - 12:00	23	Rat	0
Beaux Songes	02-Dec-22	2	06:00 - 12:00	23	Monkey	0
Beaux Songes	02-Dec-22	2	06:00 - 12:00	23	Others	0
Beaux Songes	02-Dec-22	2	06:00 - 12:00	24	Bird	1
Beaux Songes	02-Dec-22	2	06:00 - 12:00	24	Bat	0
Beaux Songes	02-Dec-22	2	06:00 - 12:00	24	Rat	0
Beaux Songes	02-Dec-22	2	06:00 - 12:00	24	Monkey	0
Beaux Songes	02-Dec-22	2	06:00 - 12:00	24	Others	0
Beaux Songes	02-Dec-22	3	12:00 - 18:00	13	Bat	0
Beaux Songes	02-Dec-22	3	12:00 - 18:00	13	Bird	0
Beaux Songes	02-Dec-22	3	12:00 - 18:00	13	Rat	0
Beaux Songes	02-Dec-22	3	12:00 - 18:00	13	Monkey	0
Beaux Songes	02-Dec-22	3	12:00 - 18:00	13	Others	0
Beaux Songes	02-Dec-22	3	12:00 - 18:00	14	Bat	0
Beaux Songes	02-Dec-22	3	12:00 - 18:00	14	Bird	0
Beaux Songes	02-Dec-22	3	12:00 - 18:00	14	Rat	0
Beaux Songes	02-Dec-22	3	12:00 - 18:00	14	Monkey	0
Beaux Songes	02-Dec-22	3	12:00 - 18:00	14	Others	0
Beaux Songes	02-Dec-22	3	12:00 - 18:00	15	Bat	0
Beaux Songes	02-Dec-22	3	12:00 - 18:00	15	Bird	0
Beaux Songes	02-Dec-22	3	12:00 - 18:00	15	Rat	0
Beaux Songes	02-Dec-22	3	12:00 - 18:00	15	Monkey	0
Beaux Songes	02-Dec-22	3	12:00 - 18:00	15	Others	0
Beaux Songes	02-Dec-22	3	12:00 - 18:00	16	Bat	0
Beaux Songes	02-Dec-22	3	12:00 - 18:00	16	Bird	0
Beaux Songes	02-Dec-22	3	12:00 - 18:00	16	Rat	0
Beaux Songes	02-Dec-22	3	12:00 - 18:00	16	Monkey	0
Beaux Songes	02-Dec-22	3	12:00 - 18:00	16	Others	0
Beaux Songes	02-Dec-22	3	12:00 - 18:00	17	Bat	0
Beaux Songes	02-Dec-22	3	12:00 - 18:00	17	Bird	0
Beaux Songes	02-Dec-22	3	12:00 - 18:00	17	Rat	0
Beaux Songes	02-Dec-22	3	12:00 - 18:00	17	Monkey	0
Beaux Songes	02-Dec-22	3	12:00 - 18:00	17	Others	0
Beaux Songes	02-Dec-22	3	12:00 - 18:00	18	Bird	1
Beaux Songes	02-Dec-22	3	12:00 - 18:00	18	Bat	0
Beaux Songes	02-Dec-22	3	12:00 - 18:00	18	Rat	0
Beaux Songes	02-Dec-22	3	12:00 - 18:00	18	Monkey	0
Beaux Songes	02-Dec-22	3	12:00 - 18:00	18	Others	0
Beaux Songes	02-Dec-22	3	12:00 - 18:00	19	Bird	0
Beaux Songes	02-Dec-22	3	12:00 - 18:00	19	Bat	0
Beaux Songes	02-Dec-22	3	12:00 - 18:00	19	Rat	0
Beaux Songes	02-Dec-22	3	12:00 - 18:00	19	Monkey	0
Beaux Songes	02-Dec-22	3	12:00 - 18:00	19	Others	1
Beaux Songes	02-Dec-22	3	12:00 - 18:00	20	Bird	0
Beaux Songes	02-Dec-22	3	12:00 - 18:00	20	Bat	0
Beaux Songes	02-Dec-22	3	12:00 - 18:00	20	Rat	0
Beaux Songes	02-Dec-22	3	12:00 - 18:00	20	Monkey	0
Beaux Songes	02-Dec-22	3	12:00 - 18:00	20	Others	0
Beaux Songes	02-Dec-22	3	12:00 - 18:00	21	Bird	0
Beaux Songes	02-Dec-22	3	12:00 - 18:00	21	Bat	0
Beaux Songes	02-Dec-22	3	12:00 - 18:00	21	Rat	0
Beaux Songes	02-Dec-22	3	12:00 - 18:00	21	Monkey	0
Beaux Songes	02-Dec-22	3	12:00 - 18:00	21	Others	0
Beaux Songes	02-Dec-22	3	12:00 - 18:00	22	Bat	0
Beaux Songes	02-Dec-22	3	12:00 - 18:00	22	Rat	0
Beaux Songes	02-Dec-22	3	12:00 - 18:00	22	Monkey	0
Beaux Songes	02-Dec-22	3	12:00 - 18:00	22	Others	0
Beaux Songes	02-Dec-22	3	12:00 - 18:00	22	Bird	1
Beaux Songes	02-Dec-22	3	12:00 - 18:00	23	Bat	0
Beaux Songes	02-Dec-22	3	12:00 - 18:00	23	Rat	0
Beaux Songes	02-Dec-22	3	12:00 - 18:00	23	Monkey	0
Beaux Songes	02-Dec-22	3	12:00 - 18:00	23	Bird	0
Beaux Songes	02-Dec-22	3	12:00 - 18:00	23	Others	1
Beaux Songes	02-Dec-22	3	12:00 - 18:00	24	Bat	0
Beaux Songes	02-Dec-22	3	12:00 - 18:00	24	Rat	0
Beaux Songes	02-Dec-22	3	12:00 - 18:00	24	Monkey	0
Beaux Songes	02-Dec-22	3	12:00 - 18:00	24	Bird	0
Beaux Songes	02-Dec-22	3	12:00 - 18:00	24	Others	0
Beaux Songes	02-Dec-22	3	18:00 - 00:00	13	Bat	0
Beaux Songes	02-Dec-22	3	18:00 - 00:00	13	Bird	0
Beaux Songes	02-Dec-22	3	18:00 - 00:00	13	Rat	0
Beaux Songes	02-Dec-22	3	18:00 - 00:00	13	Monkey	0
Beaux Songes	02-Dec-22	3	18:00 - 00:00	13	Others	0
Beaux Songes	02-Dec-22	3	18:00 - 00:00	14	Bat	1
Beaux Songes	02-Dec-22	3	18:00 - 00:00	14	Bird	0
Beaux Songes	02-Dec-22	3	18:00 - 00:00	14	Rat	0
Beaux Songes	02-Dec-22	3	18:00 - 00:00	14	Monkey	0
Beaux Songes	02-Dec-22	3	18:00 - 00:00	14	Others	0
Beaux Songes	02-Dec-22	3	18:00 - 00:00	15	Bat	0
Beaux Songes	02-Dec-22	3	18:00 - 00:00	15	Bird	0
Beaux Songes	02-Dec-22	3	18:00 - 00:00	15	Rat	0
Beaux Songes	02-Dec-22	3	18:00 - 00:00	15	Monkey	0
Beaux Songes	02-Dec-22	3	18:00 - 00:00	15	Others	0
Beaux Songes	02-Dec-22	3	18:00 - 00:00	16	Bat	24
Beaux Songes	02-Dec-22	3	18:00 - 00:00	16	Bird	0
Beaux Songes	02-Dec-22	3	18:00 - 00:00	16	Rat	0
Beaux Songes	02-Dec-22	3	18:00 - 00:00	16	Monkey	0
Beaux Songes	02-Dec-22	3	18:00 - 00:00	16	Others	0
Beaux Songes	02-Dec-22	3	18:00 - 00:00	17	Bat	7
Beaux Songes	02-Dec-22	3	18:00 - 00:00	17	Bird	0
Beaux Songes	02-Dec-22	3	18:00 - 00:00	17	Rat	0
Beaux Songes	02-Dec-22	3	18:00 - 00:00	17	Monkey	0
Beaux Songes	02-Dec-22	3	18:00 - 00:00	17	Others	0
Beaux Songes	02-Dec-22	3	18:00 - 00:00	18	Bat	21
Beaux Songes	02-Dec-22	3	18:00 - 00:00	18	Bird	0
Beaux Songes	02-Dec-22	3	18:00 - 00:00	18	Rat	0
Beaux Songes	02-Dec-22	3	18:00 - 00:00	18	Monkey	0
Beaux Songes	02-Dec-22	3	18:00 - 00:00	18	Others	0
Beaux Songes	02-Dec-22	3	18:00 - 00:00	19	Bat	3
Beaux Songes	02-Dec-22	3	18:00 - 00:00	19	Bird	0
Beaux Songes	02-Dec-22	3	18:00 - 00:00	19	Rat	0
Beaux Songes	02-Dec-22	3	18:00 - 00:00	19	Monkey	0
Beaux Songes	02-Dec-22	3	18:00 - 00:00	19	Others	0
Beaux Songes	02-Dec-22	3	18:00 - 00:00	20	Bat	7
Beaux Songes	02-Dec-22	3	18:00 - 00:00	20	Bird	0
Beaux Songes	02-Dec-22	3	18:00 - 00:00	20	Rat	0
Beaux Songes	02-Dec-22	3	18:00 - 00:00	20	Monkey	0
Beaux Songes	02-Dec-22	3	18:00 - 00:00	20	Others	0
Beaux Songes	02-Dec-22	3	18:00 - 00:00	21	Bat	11
Beaux Songes	02-Dec-22	3	18:00 - 00:00	21	Bird	0
Beaux Songes	02-Dec-22	3	18:00 - 00:00	21	Rat	0
Beaux Songes	02-Dec-22	3	18:00 - 00:00	21	Monkey	0
Beaux Songes	02-Dec-22	3	18:00 - 00:00	21	Others	0
Beaux Songes	02-Dec-22	3	18:00 - 00:00	22	Bat	47
Beaux Songes	02-Dec-22	3	18:00 - 00:00	22	Bird	1
Beaux Songes	02-Dec-22	3	18:00 - 00:00	22	Others	2
Beaux Songes	02-Dec-22	3	18:00 - 00:00	22	Rat	0
Beaux Songes	02-Dec-22	3	18:00 - 00:00	22	Monkey	0
Beaux Songes	02-Dec-22	3	18:00 - 00:00	23	Bat	35
Beaux Songes	02-Dec-22	3	18:00 - 00:00	23	Others	2
Beaux Songes	02-Dec-22	3	18:00 - 00:00	23	Rat	0
Beaux Songes	02-Dec-22	3	18:00 - 00:00	23	Monkey	0
Beaux Songes	02-Dec-22	3	18:00 - 00:00	23	Bird	0
Beaux Songes	02-Dec-22	3	18:00 - 00:00	24	Bat	83
Beaux Songes	02-Dec-22	3	18:00 - 00:00	24	Others	3
Beaux Songes	02-Dec-22	3	18:00 - 00:00	24	Rat	0
Beaux Songes	02-Dec-22	3	18:00 - 00:00	24	Monkey	0
Beaux Songes	02-Dec-22	3	18:00 - 00:00	24	Bird	0
Beaux Songes	03-Dec-22	3	00:00 - 06:00	13	Bat	0
Beaux Songes	03-Dec-22	3	00:00 - 06:00	13	Bird	0
Beaux Songes	03-Dec-22	3	00:00 - 06:00	13	Rat	0
Beaux Songes	03-Dec-22	3	00:00 - 06:00	13	Monkey	0
Beaux Songes	03-Dec-22	3	00:00 - 06:00	13	Others	0
Beaux Songes	03-Dec-22	3	00:00 - 06:00	14	Bat	5
Beaux Songes	03-Dec-22	3	00:00 - 06:00	14	Bird	0
Beaux Songes	03-Dec-22	3	00:00 - 06:00	14	Rat	0
Beaux Songes	03-Dec-22	3	00:00 - 06:00	14	Monkey	0
Beaux Songes	03-Dec-22	3	00:00 - 06:00	14	Others	0
Beaux Songes	03-Dec-22	3	00:00 - 06:00	15	Bat	0
Beaux Songes	03-Dec-22	3	00:00 - 06:00	15	Bird	0
Beaux Songes	03-Dec-22	3	00:00 - 06:00	15	Rat	0
Beaux Songes	03-Dec-22	3	00:00 - 06:00	15	Monkey	0
Beaux Songes	03-Dec-22	3	00:00 - 06:00	15	Others	0
Beaux Songes	03-Dec-22	3	00:00 - 06:00	16	Bird	1
Beaux Songes	03-Dec-22	3	00:00 - 06:00	16	Bat	0
Beaux Songes	03-Dec-22	3	00:00 - 06:00	16	Rat	0
Beaux Songes	03-Dec-22	3	00:00 - 06:00	16	Monkey	0
Beaux Songes	03-Dec-22	3	00:00 - 06:00	16	Others	0
Beaux Songes	03-Dec-22	3	00:00 - 06:00	17	Bat	8
Beaux Songes	03-Dec-22	3	00:00 - 06:00	17	Bird	0
Beaux Songes	03-Dec-22	3	00:00 - 06:00	17	Rat	0
Beaux Songes	03-Dec-22	3	00:00 - 06:00	17	Monkey	0
Beaux Songes	03-Dec-22	3	00:00 - 06:00	17	Others	0
Beaux Songes	03-Dec-22	3	00:00 - 06:00	18	Bat	9
Beaux Songes	03-Dec-22	3	00:00 - 06:00	18	Others	1
Beaux Songes	03-Dec-22	3	00:00 - 06:00	18	Bird	0
Beaux Songes	03-Dec-22	3	00:00 - 06:00	18	Rat	0
Beaux Songes	03-Dec-22	3	00:00 - 06:00	18	Monkey	0
Beaux Songes	03-Dec-22	3	00:00 - 06:00	19	Bat	2
Beaux Songes	03-Dec-22	3	00:00 - 06:00	19	Others	1
Beaux Songes	03-Dec-22	3	00:00 - 06:00	19	Bird	0
Beaux Songes	03-Dec-22	3	00:00 - 06:00	19	Rat	0
Beaux Songes	03-Dec-22	3	00:00 - 06:00	19	Monkey	0
Beaux Songes	03-Dec-22	3	00:00 - 06:00	20	Bat	6
Beaux Songes	03-Dec-22	3	00:00 - 06:00	20	Others	0
Beaux Songes	03-Dec-22	3	00:00 - 06:00	20	Bird	0
Beaux Songes	03-Dec-22	3	00:00 - 06:00	20	Rat	0
Beaux Songes	03-Dec-22	3	00:00 - 06:00	20	Monkey	0
Beaux Songes	03-Dec-22	3	00:00 - 06:00	21	Bat	5
Beaux Songes	03-Dec-22	3	00:00 - 06:00	21	Others	0
Beaux Songes	03-Dec-22	3	00:00 - 06:00	21	Bird	0
Beaux Songes	03-Dec-22	3	00:00 - 06:00	21	Rat	0
Beaux Songes	03-Dec-22	3	00:00 - 06:00	21	Monkey	0
Beaux Songes	03-Dec-22	3	00:00 - 06:00	22	Bat	16
Beaux Songes	03-Dec-22	3	00:00 - 06:00	22	Others	0
Beaux Songes	03-Dec-22	3	00:00 - 06:00	22	Bird	0
Beaux Songes	03-Dec-22	3	00:00 - 06:00	22	Rat	0
Beaux Songes	03-Dec-22	3	00:00 - 06:00	22	Monkey	0
Beaux Songes	03-Dec-22	3	00:00 - 06:00	23	Bat	4
Beaux Songes	03-Dec-22	3	00:00 - 06:00	23	Others	0
Beaux Songes	03-Dec-22	3	00:00 - 06:00	23	Bird	0
Beaux Songes	03-Dec-22	3	00:00 - 06:00	23	Rat	0
Beaux Songes	03-Dec-22	3	00:00 - 06:00	23	Monkey	0
Beaux Songes	03-Dec-22	3	00:00 - 06:00	24	Bat	24
Beaux Songes	03-Dec-22	3	00:00 - 06:00	24	Bird	2
Beaux Songes	03-Dec-22	3	00:00 - 06:00	24	Others	2
Beaux Songes	03-Dec-22	3	00:00 - 06:00	24	Rat	0
Beaux Songes	03-Dec-22	3	00:00 - 06:00	24	Monkey	0
Beaux Songes	03-Dec-22	3	06:00 - 12:00	13	Bat	0
Beaux Songes	03-Dec-22	3	06:00 - 12:00	13	Bird	0
Beaux Songes	03-Dec-22	3	06:00 - 12:00	13	Rat	0
Beaux Songes	03-Dec-22	3	06:00 - 12:00	13	Monkey	0
Beaux Songes	03-Dec-22	3	06:00 - 12:00	13	Others	0
Beaux Songes	03-Dec-22	3	06:00 - 12:00	14	Rat	2
Beaux Songes	03-Dec-22	3	06:00 - 12:00	14	Bat	0
Beaux Songes	03-Dec-22	3	06:00 - 12:00	14	Bird	0
Beaux Songes	03-Dec-22	3	06:00 - 12:00	14	Monkey	0
Beaux Songes	03-Dec-22	3	06:00 - 12:00	14	Others	0
Beaux Songes	03-Dec-22	3	06:00 - 12:00	15	Rat	0
Beaux Songes	03-Dec-22	3	06:00 - 12:00	15	Bat	0
Beaux Songes	03-Dec-22	3	06:00 - 12:00	15	Bird	0
Beaux Songes	03-Dec-22	3	06:00 - 12:00	15	Monkey	0
Beaux Songes	03-Dec-22	3	06:00 - 12:00	15	Others	0
Beaux Songes	03-Dec-22	3	06:00 - 12:00	16	Bird	1
Beaux Songes	03-Dec-22	3	06:00 - 12:00	16	Bat	0
Beaux Songes	03-Dec-22	3	06:00 - 12:00	16	Rat	0
Beaux Songes	03-Dec-22	3	06:00 - 12:00	16	Monkey	0
Beaux Songes	03-Dec-22	3	06:00 - 12:00	16	Others	0
Beaux Songes	03-Dec-22	3	06:00 - 12:00	17	Bird	1
Beaux Songes	03-Dec-22	3	06:00 - 12:00	17	Bat	0
Beaux Songes	03-Dec-22	3	06:00 - 12:00	17	Rat	0
Beaux Songes	03-Dec-22	3	06:00 - 12:00	17	Monkey	0
Beaux Songes	03-Dec-22	3	06:00 - 12:00	17	Others	0
Beaux Songes	03-Dec-22	3	06:00 - 12:00	18	Bird	0
Beaux Songes	03-Dec-22	3	06:00 - 12:00	18	Bat	0
Beaux Songes	03-Dec-22	3	06:00 - 12:00	18	Rat	0
Beaux Songes	03-Dec-22	3	06:00 - 12:00	18	Monkey	0
Beaux Songes	03-Dec-22	3	06:00 - 12:00	18	Others	0
Beaux Songes	03-Dec-22	3	06:00 - 12:00	19	Bird	1
Beaux Songes	03-Dec-22	3	06:00 - 12:00	19	Others	1
Beaux Songes	03-Dec-22	3	06:00 - 12:00	19	Bat	0
Beaux Songes	03-Dec-22	3	06:00 - 12:00	19	Rat	0
Beaux Songes	03-Dec-22	3	06:00 - 12:00	19	Monkey	0
Beaux Songes	03-Dec-22	3	06:00 - 12:00	20	Bird	0
Beaux Songes	03-Dec-22	3	06:00 - 12:00	20	Others	0
Beaux Songes	03-Dec-22	3	06:00 - 12:00	20	Bat	0
Beaux Songes	03-Dec-22	3	06:00 - 12:00	20	Rat	0
Beaux Songes	03-Dec-22	3	06:00 - 12:00	20	Monkey	0
Beaux Songes	03-Dec-22	3	06:00 - 12:00	21	Bird	1
Beaux Songes	03-Dec-22	3	06:00 - 12:00	21	Others	0
Beaux Songes	03-Dec-22	3	06:00 - 12:00	21	Bat	0
Beaux Songes	03-Dec-22	3	06:00 - 12:00	21	Rat	0
Beaux Songes	03-Dec-22	3	06:00 - 12:00	21	Monkey	0
Beaux Songes	03-Dec-22	3	06:00 - 12:00	22	Bird	1
Beaux Songes	03-Dec-22	3	06:00 - 12:00	22	Others	0
Beaux Songes	03-Dec-22	3	06:00 - 12:00	22	Bat	0
Beaux Songes	03-Dec-22	3	06:00 - 12:00	22	Rat	0
Beaux Songes	03-Dec-22	3	06:00 - 12:00	22	Monkey	0
Beaux Songes	03-Dec-22	3	06:00 - 12:00	23	Bird	2
Beaux Songes	03-Dec-22	3	06:00 - 12:00	23	Others	0
Beaux Songes	03-Dec-22	3	06:00 - 12:00	23	Bat	0
Beaux Songes	03-Dec-22	3	06:00 - 12:00	23	Rat	0
Beaux Songes	03-Dec-22	3	06:00 - 12:00	23	Monkey	0
Beaux Songes	03-Dec-22	3	06:00 - 12:00	24	Bird	2
Beaux Songes	03-Dec-22	3	06:00 - 12:00	24	Others	0
Beaux Songes	03-Dec-22	3	06:00 - 12:00	24	Bat	0
Beaux Songes	03-Dec-22	3	06:00 - 12:00	24	Rat	0
Beaux Songes	03-Dec-22	3	06:00 - 12:00	24	Monkey	0
Beaux Songes	05-Dec-22	4	06:00 - 12:00	13A	Bat	0
Beaux Songes	05-Dec-22	4	06:00 - 12:00	13A	Bird	1
Beaux Songes	05-Dec-22	4	06:00 - 12:00	13A	Rat	0
Beaux Songes	05-Dec-22	4	06:00 - 12:00	13A	Monkey	0
Beaux Songes	05-Dec-22	4	06:00 - 12:00	13A	Others	0
Beaux Songes	05-Dec-22	4	06:00 - 12:00	14	Others	2
Beaux Songes	05-Dec-22	4	06:00 - 12:00	14	Bat	0
Beaux Songes	05-Dec-22	4	06:00 - 12:00	14	Bird	0
Beaux Songes	05-Dec-22	4	06:00 - 12:00	14	Rat	0
Beaux Songes	05-Dec-22	4	06:00 - 12:00	14	Monkey	0
Beaux Songes	05-Dec-22	4	06:00 - 12:00	15A	Bird	1
Beaux Songes	05-Dec-22	4	06:00 - 12:00	15A	Others	1
Beaux Songes	05-Dec-22	4	06:00 - 12:00	15A	Bat	0
Beaux Songes	05-Dec-22	4	06:00 - 12:00	15A	Rat	0
Beaux Songes	05-Dec-22	4	06:00 - 12:00	15A	Monkey	0
Beaux Songes	05-Dec-22	4	06:00 - 12:00	16	Bat	0
Beaux Songes	05-Dec-22	4	06:00 - 12:00	16	Bird	0
Beaux Songes	05-Dec-22	4	06:00 - 12:00	16	Rat	0
Beaux Songes	05-Dec-22	4	06:00 - 12:00	16	Monkey	0
Beaux Songes	05-Dec-22	4	06:00 - 12:00	16	Others	0
Beaux Songes	05-Dec-22	4	06:00 - 12:00	17	Bat	0
Beaux Songes	05-Dec-22	4	06:00 - 12:00	17	Bird	0
Beaux Songes	05-Dec-22	4	06:00 - 12:00	17	Rat	0
Beaux Songes	05-Dec-22	4	06:00 - 12:00	17	Monkey	0
Beaux Songes	05-Dec-22	4	06:00 - 12:00	17	Others	0
Beaux Songes	05-Dec-22	4	06:00 - 12:00	18	Bird	2
Beaux Songes	05-Dec-22	4	06:00 - 12:00	18	Rat	0
Beaux Songes	05-Dec-22	4	06:00 - 12:00	18	Monkey	0
Beaux Songes	05-Dec-22	4	06:00 - 12:00	18	Others	0
Beaux Songes	05-Dec-22	4	06:00 - 12:00	18	Bat	0
Beaux Songes	05-Dec-22	4	06:00 - 12:00	19	Bird	1
Beaux Songes	05-Dec-22	4	06:00 - 12:00	19	Rat	0
Beaux Songes	05-Dec-22	4	06:00 - 12:00	19	Monkey	0
Beaux Songes	05-Dec-22	4	06:00 - 12:00	19	Others	0
Beaux Songes	05-Dec-22	4	06:00 - 12:00	19	Bat	0
Beaux Songes	05-Dec-22	4	06:00 - 12:00	20	Bird	1
Beaux Songes	05-Dec-22	4	06:00 - 12:00	20	Rat	0
Beaux Songes	05-Dec-22	4	06:00 - 12:00	20	Monkey	0
Beaux Songes	05-Dec-22	4	06:00 - 12:00	20	Others	0
Beaux Songes	05-Dec-22	4	06:00 - 12:00	20	Bat	0
Beaux Songes	05-Dec-22	4	06:00 - 12:00	21	Bird	1
Beaux Songes	05-Dec-22	4	06:00 - 12:00	21	Rat	0
Beaux Songes	05-Dec-22	4	06:00 - 12:00	21	Monkey	0
Beaux Songes	05-Dec-22	4	06:00 - 12:00	21	Others	0
Beaux Songes	05-Dec-22	4	06:00 - 12:00	21	Bat	0
Beaux Songes	05-Dec-22	4	06:00 - 12:00	22	Bird	0
Beaux Songes	05-Dec-22	4	06:00 - 12:00	22	Rat	0
Beaux Songes	05-Dec-22	4	06:00 - 12:00	22	Monkey	0
Beaux Songes	05-Dec-22	4	06:00 - 12:00	22	Others	0
Beaux Songes	05-Dec-22	4	06:00 - 12:00	22	Bat	0
Beaux Songes	05-Dec-22	4	06:00 - 12:00	23	Bird	1
Beaux Songes	05-Dec-22	4	06:00 - 12:00	23	Rat	0
Beaux Songes	05-Dec-22	4	06:00 - 12:00	23	Monkey	0
Beaux Songes	05-Dec-22	4	06:00 - 12:00	23	Others	0
Beaux Songes	05-Dec-22	4	06:00 - 12:00	23	Bat	0
Beaux Songes	05-Dec-22	4	06:00 - 12:00	24	Others	1
Beaux Songes	05-Dec-22	4	06:00 - 12:00	24	Bat	0
Beaux Songes	05-Dec-22	4	06:00 - 12:00	24	Bird	0
Beaux Songes	05-Dec-22	4	06:00 - 12:00	24	Rat	0
Beaux Songes	05-Dec-22	4	06:00 - 12:00	24	Monkey	0
Beaux Songes	05-Dec-22	4	12:00 - 18:00	14	Bird	1
Beaux Songes	05-Dec-22	4	12:00 - 18:00	14	Bat	0
Beaux Songes	05-Dec-22	4	12:00 - 18:00	14	Rat	0
Beaux Songes	05-Dec-22	4	12:00 - 18:00	14	Monkey	0
Beaux Songes	05-Dec-22	4	12:00 - 18:00	14	Others	0
Beaux Songes	05-Dec-22	4	12:00 - 18:00	16	Bird	0
Beaux Songes	05-Dec-22	4	12:00 - 18:00	16	Bat	0
Beaux Songes	05-Dec-22	4	12:00 - 18:00	16	Rat	0
Beaux Songes	05-Dec-22	4	12:00 - 18:00	16	Monkey	0
Beaux Songes	05-Dec-22	4	12:00 - 18:00	16	Others	0
Beaux Songes	05-Dec-22	4	12:00 - 18:00	17	Bird	0
Beaux Songes	05-Dec-22	4	12:00 - 18:00	17	Bat	0
Beaux Songes	05-Dec-22	4	12:00 - 18:00	17	Rat	0
Beaux Songes	05-Dec-22	4	12:00 - 18:00	17	Monkey	0
Beaux Songes	05-Dec-22	4	12:00 - 18:00	17	Others	0
Beaux Songes	05-Dec-22	4	12:00 - 18:00	18	Bird	0
Beaux Songes	05-Dec-22	4	12:00 - 18:00	18	Bat	0
Beaux Songes	05-Dec-22	4	12:00 - 18:00	18	Rat	0
Beaux Songes	05-Dec-22	4	12:00 - 18:00	18	Monkey	0
Beaux Songes	05-Dec-22	4	12:00 - 18:00	18	Others	0
Beaux Songes	05-Dec-22	4	12:00 - 18:00	19	Bird	0
Beaux Songes	05-Dec-22	4	12:00 - 18:00	19	Bat	0
Beaux Songes	05-Dec-22	4	12:00 - 18:00	19	Rat	0
Beaux Songes	05-Dec-22	4	12:00 - 18:00	19	Monkey	0
Beaux Songes	05-Dec-22	4	12:00 - 18:00	19	Others	0
Beaux Songes	05-Dec-22	4	12:00 - 18:00	20	Others	1
Beaux Songes	05-Dec-22	4	12:00 - 18:00	20	Bird	0
Beaux Songes	05-Dec-22	4	12:00 - 18:00	20	Bat	0
Beaux Songes	05-Dec-22	4	12:00 - 18:00	20	Rat	0
Beaux Songes	05-Dec-22	4	12:00 - 18:00	20	Monkey	0
Beaux Songes	05-Dec-22	4	12:00 - 18:00	21	Bird	0
Beaux Songes	05-Dec-22	4	12:00 - 18:00	21	Bat	0
Beaux Songes	05-Dec-22	4	12:00 - 18:00	21	Rat	0
Beaux Songes	05-Dec-22	4	12:00 - 18:00	21	Monkey	0
Beaux Songes	05-Dec-22	4	12:00 - 18:00	21	Others	0
Beaux Songes	05-Dec-22	4	12:00 - 18:00	22	Bird	0
Beaux Songes	05-Dec-22	4	12:00 - 18:00	22	Bat	0
Beaux Songes	05-Dec-22	4	12:00 - 18:00	22	Rat	0
Beaux Songes	05-Dec-22	4	12:00 - 18:00	22	Monkey	0
Beaux Songes	05-Dec-22	4	12:00 - 18:00	22	Others	0
Beaux Songes	05-Dec-22	4	12:00 - 18:00	23	Bird	0
Beaux Songes	05-Dec-22	4	12:00 - 18:00	23	Bat	0
Beaux Songes	05-Dec-22	4	12:00 - 18:00	23	Rat	0
Beaux Songes	05-Dec-22	4	12:00 - 18:00	23	Monkey	0
Beaux Songes	05-Dec-22	4	12:00 - 18:00	23	Others	0
Beaux Songes	05-Dec-22	4	12:00 - 18:00	24	Bird	0
Beaux Songes	05-Dec-22	4	12:00 - 18:00	24	Bat	0
Beaux Songes	05-Dec-22	4	12:00 - 18:00	24	Rat	0
Beaux Songes	05-Dec-22	4	12:00 - 18:00	24	Monkey	0
Beaux Songes	05-Dec-22	4	12:00 - 18:00	24	Others	0
Beaux Songes	05-Dec-22	4	12:00 - 18:00	13A	Bird	1
Beaux Songes	05-Dec-22	4	12:00 - 18:00	13A	Bat	0
Beaux Songes	05-Dec-22	4	12:00 - 18:00	13A	Rat	0
Beaux Songes	05-Dec-22	4	12:00 - 18:00	13A	Monkey	0
Beaux Songes	05-Dec-22	4	12:00 - 18:00	13A	Others	0
Beaux Songes	05-Dec-22	4	12:00 - 18:00	15A	Bird	0
Beaux Songes	05-Dec-22	4	12:00 - 18:00	15A	Bat	0
Beaux Songes	05-Dec-22	4	12:00 - 18:00	15A	Rat	0
Beaux Songes	05-Dec-22	4	12:00 - 18:00	15A	Monkey	0
Beaux Songes	05-Dec-22	4	12:00 - 18:00	15A	Others	0
Beaux Songes	05-Dec-22	4	18:00 - 00:00	14	Bat	2
Beaux Songes	05-Dec-22	4	18:00 - 00:00	14	Bird	0
Beaux Songes	05-Dec-22	4	18:00 - 00:00	14	Rat	0
Beaux Songes	05-Dec-22	4	18:00 - 00:00	14	Monkey	0
Beaux Songes	05-Dec-22	4	18:00 - 00:00	14	Others	0
Beaux Songes	05-Dec-22	4	18:00 - 00:00	16	Bat	5
Beaux Songes	05-Dec-22	4	18:00 - 00:00	16	Bird	0
Beaux Songes	05-Dec-22	4	18:00 - 00:00	16	Rat	0
Beaux Songes	05-Dec-22	4	18:00 - 00:00	16	Monkey	0
Beaux Songes	05-Dec-22	4	18:00 - 00:00	16	Others	0
Beaux Songes	05-Dec-22	4	18:00 - 00:00	17	Bat	18
Beaux Songes	05-Dec-22	4	18:00 - 00:00	17	Others	1
Beaux Songes	05-Dec-22	4	18:00 - 00:00	17	Bird	0
Beaux Songes	05-Dec-22	4	18:00 - 00:00	17	Rat	0
Beaux Songes	05-Dec-22	4	18:00 - 00:00	17	Monkey	0
Beaux Songes	05-Dec-22	4	18:00 - 00:00	18	Bat	34
Beaux Songes	05-Dec-22	4	18:00 - 00:00	18	Bird	0
Beaux Songes	05-Dec-22	4	18:00 - 00:00	18	Rat	0
Beaux Songes	05-Dec-22	4	18:00 - 00:00	18	Monkey	0
Beaux Songes	05-Dec-22	4	18:00 - 00:00	18	Others	0
Beaux Songes	05-Dec-22	4	18:00 - 00:00	19	Bat	1
Beaux Songes	05-Dec-22	4	18:00 - 00:00	19	Bird	0
Beaux Songes	05-Dec-22	4	18:00 - 00:00	19	Rat	0
Beaux Songes	05-Dec-22	4	18:00 - 00:00	19	Monkey	0
Beaux Songes	05-Dec-22	4	18:00 - 00:00	19	Others	0
Beaux Songes	05-Dec-22	4	18:00 - 00:00	20	Bat	9
Beaux Songes	05-Dec-22	4	18:00 - 00:00	20	Bird	0
Beaux Songes	05-Dec-22	4	18:00 - 00:00	20	Rat	0
Beaux Songes	05-Dec-22	4	18:00 - 00:00	20	Monkey	0
Beaux Songes	05-Dec-22	4	18:00 - 00:00	20	Others	0
Beaux Songes	05-Dec-22	4	18:00 - 00:00	21	Bat	12
Beaux Songes	05-Dec-22	4	18:00 - 00:00	21	Others	1
Beaux Songes	05-Dec-22	4	18:00 - 00:00	21	Bird	0
Beaux Songes	05-Dec-22	4	18:00 - 00:00	21	Rat	0
Beaux Songes	05-Dec-22	4	18:00 - 00:00	21	Monkey	0
Beaux Songes	05-Dec-22	4	18:00 - 00:00	22	Bat	33
Beaux Songes	05-Dec-22	4	18:00 - 00:00	22	Others	1
Beaux Songes	05-Dec-22	4	18:00 - 00:00	22	Bird	0
Beaux Songes	05-Dec-22	4	18:00 - 00:00	22	Rat	0
Beaux Songes	05-Dec-22	4	18:00 - 00:00	22	Monkey	0
Beaux Songes	05-Dec-22	4	18:00 - 00:00	23	Bat	19
Beaux Songes	05-Dec-22	4	18:00 - 00:00	23	Bird	0
Beaux Songes	05-Dec-22	4	18:00 - 00:00	23	Rat	0
Beaux Songes	05-Dec-22	4	18:00 - 00:00	23	Monkey	0
Beaux Songes	05-Dec-22	4	18:00 - 00:00	23	Others	0
Beaux Songes	05-Dec-22	4	18:00 - 00:00	24	Bat	84
Beaux Songes	05-Dec-22	4	18:00 - 00:00	24	Others	3
Beaux Songes	05-Dec-22	4	18:00 - 00:00	24	Bird	0
Beaux Songes	05-Dec-22	4	18:00 - 00:00	24	Rat	0
Beaux Songes	05-Dec-22	4	18:00 - 00:00	24	Monkey	0
Beaux Songes	05-Dec-22	4	18:00 - 00:00	13A	Bat	126
Beaux Songes	05-Dec-22	4	18:00 - 00:00	13A	Others	2
Beaux Songes	05-Dec-22	4	18:00 - 00:00	13A	Bird	0
Beaux Songes	05-Dec-22	4	18:00 - 00:00	13A	Rat	0
Beaux Songes	05-Dec-22	4	18:00 - 00:00	13A	Monkey	0
Beaux Songes	05-Dec-22	4	18:00 - 00:00	15A	Others	0
Beaux Songes	05-Dec-22	4	18:00 - 00:00	15A	Bird	0
Beaux Songes	05-Dec-22	4	18:00 - 00:00	15A	Rat	0
Beaux Songes	05-Dec-22	4	18:00 - 00:00	15A	Monkey	0
Beaux Songes	05-Dec-22	4	18:00 - 00:00	15A	Bat	46
Beaux Songes	06-Dec-22	4	00:00 - 06:00	14	Bat	3
Beaux Songes	06-Dec-22	4	00:00 - 06:00	14	Others	2
Beaux Songes	06-Dec-22	4	00:00 - 06:00	14	Bird	0
Beaux Songes	06-Dec-22	4	00:00 - 06:00	14	Rat	0
Beaux Songes	06-Dec-22	4	00:00 - 06:00	14	Monkey	0
Beaux Songes	06-Dec-22	4	00:00 - 06:00	16	Bat	13
Beaux Songes	06-Dec-22	4	00:00 - 06:00	16	Others	0
Beaux Songes	06-Dec-22	4	00:00 - 06:00	16	Bird	0
Beaux Songes	06-Dec-22	4	00:00 - 06:00	16	Rat	0
Beaux Songes	06-Dec-22	4	00:00 - 06:00	16	Monkey	0
Beaux Songes	06-Dec-22	4	00:00 - 06:00	17	Bat	13
Beaux Songes	06-Dec-22	4	00:00 - 06:00	17	Others	2
Beaux Songes	06-Dec-22	4	00:00 - 06:00	17	Bird	0
Beaux Songes	06-Dec-22	4	00:00 - 06:00	17	Rat	0
Beaux Songes	06-Dec-22	4	00:00 - 06:00	17	Monkey	0
Beaux Songes	06-Dec-22	4	00:00 - 06:00	18	Bat	24
Beaux Songes	06-Dec-22	4	00:00 - 06:00	18	Others	0
Beaux Songes	06-Dec-22	4	00:00 - 06:00	18	Bird	0
Beaux Songes	06-Dec-22	4	00:00 - 06:00	18	Rat	0
Beaux Songes	06-Dec-22	4	00:00 - 06:00	18	Monkey	0
Beaux Songes	06-Dec-22	4	00:00 - 06:00	19	Bat	2
Beaux Songes	06-Dec-22	4	00:00 - 06:00	19	Others	1
Beaux Songes	06-Dec-22	4	00:00 - 06:00	19	Bird	0
Beaux Songes	06-Dec-22	4	00:00 - 06:00	19	Rat	0
Beaux Songes	06-Dec-22	4	00:00 - 06:00	19	Monkey	0
Beaux Songes	06-Dec-22	4	00:00 - 06:00	20	Bat	10
Beaux Songes	06-Dec-22	4	00:00 - 06:00	20	Others	1
Beaux Songes	06-Dec-22	4	00:00 - 06:00	20	Bird	0
Beaux Songes	06-Dec-22	4	00:00 - 06:00	20	Rat	0
Beaux Songes	06-Dec-22	4	00:00 - 06:00	20	Monkey	0
Beaux Songes	06-Dec-22	4	00:00 - 06:00	21	Bat	11
Beaux Songes	06-Dec-22	4	00:00 - 06:00	21	Others	0
Beaux Songes	06-Dec-22	4	00:00 - 06:00	21	Bird	0
Beaux Songes	06-Dec-22	4	00:00 - 06:00	21	Rat	0
Beaux Songes	06-Dec-22	4	00:00 - 06:00	21	Monkey	0
Beaux Songes	06-Dec-22	4	00:00 - 06:00	22	Bat	27
Beaux Songes	06-Dec-22	4	00:00 - 06:00	22	Others	0
Beaux Songes	06-Dec-22	4	00:00 - 06:00	22	Bird	0
Beaux Songes	06-Dec-22	4	00:00 - 06:00	22	Rat	0
Beaux Songes	06-Dec-22	4	00:00 - 06:00	22	Monkey	0
Beaux Songes	06-Dec-22	4	00:00 - 06:00	23	Bat	4
Beaux Songes	06-Dec-22	4	00:00 - 06:00	23	Others	0
Beaux Songes	06-Dec-22	4	00:00 - 06:00	23	Bird	0
Beaux Songes	06-Dec-22	4	00:00 - 06:00	23	Rat	0
Beaux Songes	06-Dec-22	4	00:00 - 06:00	23	Monkey	0
Beaux Songes	06-Dec-22	4	00:00 - 06:00	24	Bat	33
Beaux Songes	06-Dec-22	4	00:00 - 06:00	24	Bird	2
Beaux Songes	06-Dec-22	4	00:00 - 06:00	24	Others	2
Beaux Songes	06-Dec-22	4	00:00 - 06:00	24	Rat	0
Beaux Songes	06-Dec-22	4	00:00 - 06:00	24	Monkey	0
Beaux Songes	06-Dec-22	4	00:00 - 06:00	13A	Bat	25
Beaux Songes	06-Dec-22	4	00:00 - 06:00	13A	Others	1
Beaux Songes	06-Dec-22	4	00:00 - 06:00	13A	Bird	0
Beaux Songes	06-Dec-22	4	00:00 - 06:00	13A	Rat	0
Beaux Songes	06-Dec-22	4	00:00 - 06:00	13A	Monkey	0
Beaux Songes	06-Dec-22	4	00:00 - 06:00	15A	Bat	19
Beaux Songes	06-Dec-22	4	00:00 - 06:00	15A	Bird	1
Beaux Songes	06-Dec-22	4	00:00 - 06:00	15A	Others	2
Beaux Songes	06-Dec-22	4	00:00 - 06:00	15A	Rat	0
Beaux Songes	06-Dec-22	4	00:00 - 06:00	15A	Monkey	0
Beaux Songes	06-Dec-22	5	06:00 - 12:00	13A	Bat	1
Beaux Songes	06-Dec-22	5	06:00 - 12:00	13A	Bird	0
Beaux Songes	06-Dec-22	5	06:00 - 12:00	13A	Rat	0
Beaux Songes	06-Dec-22	5	06:00 - 12:00	13A	Monkey	0
Beaux Songes	06-Dec-22	5	06:00 - 12:00	13A	Others	0
Beaux Songes	06-Dec-22	5	06:00 - 12:00	14	Bird	0
Beaux Songes	06-Dec-22	5	06:00 - 12:00	14	Bat	0
Beaux Songes	06-Dec-22	5	06:00 - 12:00	14	Rat	0
Beaux Songes	06-Dec-22	5	06:00 - 12:00	14	Monkey	0
Beaux Songes	06-Dec-22	5	06:00 - 12:00	14	Others	0
Beaux Songes	06-Dec-22	5	06:00 - 12:00	15A	Bird	2
Beaux Songes	06-Dec-22	5	06:00 - 12:00	15A	Bat	0
Beaux Songes	06-Dec-22	5	06:00 - 12:00	15A	Rat	0
Beaux Songes	06-Dec-22	5	06:00 - 12:00	15A	Monkey	0
Beaux Songes	06-Dec-22	5	06:00 - 12:00	15A	Others	0
Beaux Songes	06-Dec-22	5	06:00 - 12:00	16	Bird	0
Beaux Songes	06-Dec-22	5	06:00 - 12:00	16	Bat	0
Beaux Songes	06-Dec-22	5	06:00 - 12:00	16	Rat	0
Beaux Songes	06-Dec-22	5	06:00 - 12:00	16	Monkey	0
Beaux Songes	06-Dec-22	5	06:00 - 12:00	16	Others	0
Beaux Songes	06-Dec-22	5	06:00 - 12:00	17	Bird	3
Beaux Songes	06-Dec-22	5	06:00 - 12:00	17	Bat	0
Beaux Songes	06-Dec-22	5	06:00 - 12:00	17	Rat	0
Beaux Songes	06-Dec-22	5	06:00 - 12:00	17	Monkey	0
Beaux Songes	06-Dec-22	5	06:00 - 12:00	17	Others	0
Beaux Songes	06-Dec-22	5	06:00 - 12:00	18	Bird	2
Beaux Songes	06-Dec-22	5	06:00 - 12:00	18	Bat	0
Beaux Songes	06-Dec-22	5	06:00 - 12:00	18	Rat	0
Beaux Songes	06-Dec-22	5	06:00 - 12:00	18	Monkey	0
Beaux Songes	06-Dec-22	5	06:00 - 12:00	18	Others	0
Beaux Songes	06-Dec-22	5	06:00 - 12:00	19	Bird	2
Beaux Songes	06-Dec-22	5	06:00 - 12:00	19	Bat	0
Beaux Songes	06-Dec-22	5	06:00 - 12:00	19	Rat	0
Beaux Songes	06-Dec-22	5	06:00 - 12:00	19	Monkey	0
Beaux Songes	06-Dec-22	5	06:00 - 12:00	19	Others	0
Beaux Songes	06-Dec-22	5	06:00 - 12:00	20	Bird	0
Beaux Songes	06-Dec-22	5	06:00 - 12:00	20	Bat	0
Beaux Songes	06-Dec-22	5	06:00 - 12:00	20	Rat	0
Beaux Songes	06-Dec-22	5	06:00 - 12:00	20	Monkey	0
Beaux Songes	06-Dec-22	5	06:00 - 12:00	20	Others	0
Beaux Songes	06-Dec-22	5	06:00 - 12:00	21	Bird	1
Beaux Songes	06-Dec-22	5	06:00 - 12:00	21	Bat	0
Beaux Songes	06-Dec-22	5	06:00 - 12:00	21	Rat	0
Beaux Songes	06-Dec-22	5	06:00 - 12:00	21	Monkey	0
Beaux Songes	06-Dec-22	5	06:00 - 12:00	21	Others	0
Beaux Songes	06-Dec-22	5	06:00 - 12:00	22	Bird	3
Beaux Songes	06-Dec-22	5	06:00 - 12:00	22	Bat	0
Beaux Songes	06-Dec-22	5	06:00 - 12:00	22	Rat	0
Beaux Songes	06-Dec-22	5	06:00 - 12:00	22	Monkey	0
Beaux Songes	06-Dec-22	5	06:00 - 12:00	22	Others	0
Beaux Songes	06-Dec-22	5	06:00 - 12:00	23	Bird	2
Beaux Songes	06-Dec-22	5	06:00 - 12:00	23	Bat	0
Beaux Songes	06-Dec-22	5	06:00 - 12:00	23	Rat	0
Beaux Songes	06-Dec-22	5	06:00 - 12:00	23	Monkey	0
Beaux Songes	06-Dec-22	5	06:00 - 12:00	23	Others	0
Beaux Songes	06-Dec-22	5	06:00 - 12:00	24	Bird	2
Beaux Songes	06-Dec-22	5	06:00 - 12:00	24	Bat	0
Beaux Songes	06-Dec-22	5	06:00 - 12:00	24	Rat	0
Beaux Songes	06-Dec-22	5	06:00 - 12:00	24	Monkey	0
Beaux Songes	06-Dec-22	5	06:00 - 12:00	24	Others	0
Beaux Songes	06-Dec-22	5	12:00 - 18:00	14	Bird	1
Beaux Songes	06-Dec-22	5	12:00 - 18:00	14	Bat	0
Beaux Songes	06-Dec-22	5	12:00 - 18:00	14	Rat	0
Beaux Songes	06-Dec-22	5	12:00 - 18:00	14	Monkey	0
Beaux Songes	06-Dec-22	5	12:00 - 18:00	14	Others	0
Beaux Songes	06-Dec-22	5	12:00 - 18:00	16	Bird	0
Beaux Songes	06-Dec-22	5	12:00 - 18:00	16	Bat	0
Beaux Songes	06-Dec-22	5	12:00 - 18:00	16	Rat	0
Beaux Songes	06-Dec-22	5	12:00 - 18:00	16	Monkey	0
Beaux Songes	06-Dec-22	5	12:00 - 18:00	16	Others	0
Beaux Songes	06-Dec-22	5	12:00 - 18:00	17	Bird	0
Beaux Songes	06-Dec-22	5	12:00 - 18:00	17	Bat	0
Beaux Songes	06-Dec-22	5	12:00 - 18:00	17	Rat	0
Beaux Songes	06-Dec-22	5	12:00 - 18:00	17	Monkey	0
Beaux Songes	06-Dec-22	5	12:00 - 18:00	17	Others	0
Beaux Songes	06-Dec-22	5	12:00 - 18:00	18	Bird	0
Beaux Songes	06-Dec-22	5	12:00 - 18:00	18	Bat	0
Beaux Songes	06-Dec-22	5	12:00 - 18:00	18	Rat	0
Beaux Songes	06-Dec-22	5	12:00 - 18:00	18	Monkey	0
Beaux Songes	06-Dec-22	5	12:00 - 18:00	18	Others	0
Beaux Songes	06-Dec-22	5	12:00 - 18:00	19	Bird	0
Beaux Songes	06-Dec-22	5	12:00 - 18:00	19	Bat	0
Beaux Songes	06-Dec-22	5	12:00 - 18:00	19	Rat	0
Beaux Songes	06-Dec-22	5	12:00 - 18:00	19	Monkey	0
Beaux Songes	06-Dec-22	5	12:00 - 18:00	19	Others	0
Beaux Songes	06-Dec-22	5	12:00 - 18:00	20	Bird	0
Beaux Songes	06-Dec-22	5	12:00 - 18:00	20	Bat	0
Beaux Songes	06-Dec-22	5	12:00 - 18:00	20	Rat	0
Beaux Songes	06-Dec-22	5	12:00 - 18:00	20	Monkey	0
Beaux Songes	06-Dec-22	5	12:00 - 18:00	20	Others	0
Beaux Songes	06-Dec-22	5	12:00 - 18:00	21	Bird	0
Beaux Songes	06-Dec-22	5	12:00 - 18:00	21	Bat	0
Beaux Songes	06-Dec-22	5	12:00 - 18:00	21	Rat	0
Beaux Songes	06-Dec-22	5	12:00 - 18:00	21	Monkey	0
Beaux Songes	06-Dec-22	5	12:00 - 18:00	21	Others	0
Beaux Songes	06-Dec-22	5	12:00 - 18:00	22	Others	1
Beaux Songes	06-Dec-22	5	12:00 - 18:00	22	Bird	0
Beaux Songes	06-Dec-22	5	12:00 - 18:00	22	Bat	0
Beaux Songes	06-Dec-22	5	12:00 - 18:00	22	Rat	0
Beaux Songes	06-Dec-22	5	12:00 - 18:00	22	Monkey	0
Beaux Songes	06-Dec-22	5	12:00 - 18:00	23	Others	1
Beaux Songes	06-Dec-22	5	12:00 - 18:00	23	Bird	0
Beaux Songes	06-Dec-22	5	12:00 - 18:00	23	Bat	0
Beaux Songes	06-Dec-22	5	12:00 - 18:00	23	Rat	0
Beaux Songes	06-Dec-22	5	12:00 - 18:00	23	Monkey	0
Beaux Songes	06-Dec-22	5	12:00 - 18:00	24	Bird	1
Beaux Songes	06-Dec-22	5	12:00 - 18:00	24	Others	2
Beaux Songes	06-Dec-22	5	12:00 - 18:00	24	Bat	0
Beaux Songes	06-Dec-22	5	12:00 - 18:00	24	Rat	0
Beaux Songes	06-Dec-22	5	12:00 - 18:00	24	Monkey	0
Beaux Songes	06-Dec-22	5	12:00 - 18:00	13A	Bird	1
Beaux Songes	06-Dec-22	5	12:00 - 18:00	13A	Others	1
Beaux Songes	06-Dec-22	5	12:00 - 18:00	13A	Bat	0
Beaux Songes	06-Dec-22	5	12:00 - 18:00	13A	Rat	0
Beaux Songes	06-Dec-22	5	12:00 - 18:00	13A	Monkey	0
Beaux Songes	06-Dec-22	5	12:00 - 18:00	15A	Bird	0
Beaux Songes	06-Dec-22	5	12:00 - 18:00	15A	Others	0
Beaux Songes	06-Dec-22	5	12:00 - 18:00	15A	Bat	0
Beaux Songes	06-Dec-22	5	12:00 - 18:00	15A	Rat	0
Beaux Songes	06-Dec-22	5	12:00 - 18:00	15A	Monkey	0
Beaux Songes	06-Dec-22	5	18:00 - 00:00	14	Bat	0
Beaux Songes	06-Dec-22	5	18:00 - 00:00	14	Bird	0
Beaux Songes	06-Dec-22	5	18:00 - 00:00	14	Rat	0
Beaux Songes	06-Dec-22	5	18:00 - 00:00	14	Monkey	0
Beaux Songes	06-Dec-22	5	18:00 - 00:00	14	Others	0
Beaux Songes	06-Dec-22	5	18:00 - 00:00	16	Bat	1
Beaux Songes	06-Dec-22	5	18:00 - 00:00	16	Bird	0
Beaux Songes	06-Dec-22	5	18:00 - 00:00	16	Rat	0
Beaux Songes	06-Dec-22	5	18:00 - 00:00	16	Monkey	0
Beaux Songes	06-Dec-22	5	18:00 - 00:00	16	Others	0
Beaux Songes	06-Dec-22	5	18:00 - 00:00	17	Bat	7
Beaux Songes	06-Dec-22	5	18:00 - 00:00	17	Bird	0
Beaux Songes	06-Dec-22	5	18:00 - 00:00	17	Rat	0
Beaux Songes	06-Dec-22	5	18:00 - 00:00	17	Monkey	0
Beaux Songes	06-Dec-22	5	18:00 - 00:00	17	Others	0
Beaux Songes	06-Dec-22	5	18:00 - 00:00	18	Bat	24
Beaux Songes	06-Dec-22	5	18:00 - 00:00	18	Others	1
Beaux Songes	06-Dec-22	5	18:00 - 00:00	18	Bird	0
Beaux Songes	06-Dec-22	5	18:00 - 00:00	18	Rat	0
Beaux Songes	06-Dec-22	5	18:00 - 00:00	18	Monkey	0
Beaux Songes	06-Dec-22	5	18:00 - 00:00	19	Bat	2
Beaux Songes	06-Dec-22	5	18:00 - 00:00	19	Bird	0
Beaux Songes	06-Dec-22	5	18:00 - 00:00	19	Rat	0
Beaux Songes	06-Dec-22	5	18:00 - 00:00	19	Monkey	0
Beaux Songes	06-Dec-22	5	18:00 - 00:00	19	Others	0
Beaux Songes	06-Dec-22	5	18:00 - 00:00	20	Bat	3
Beaux Songes	06-Dec-22	5	18:00 - 00:00	20	Others	1
Beaux Songes	06-Dec-22	5	18:00 - 00:00	20	Bird	0
Beaux Songes	06-Dec-22	5	18:00 - 00:00	20	Rat	0
Beaux Songes	06-Dec-22	5	18:00 - 00:00	20	Monkey	0
Beaux Songes	06-Dec-22	5	18:00 - 00:00	21	Bat	11
Beaux Songes	06-Dec-22	5	18:00 - 00:00	21	Bird	0
Beaux Songes	06-Dec-22	5	18:00 - 00:00	21	Rat	0
Beaux Songes	06-Dec-22	5	18:00 - 00:00	21	Monkey	0
Beaux Songes	06-Dec-22	5	18:00 - 00:00	21	Others	0
Beaux Songes	06-Dec-22	5	18:00 - 00:00	22	Bat	27
Beaux Songes	06-Dec-22	5	18:00 - 00:00	22	Others	1
Beaux Songes	06-Dec-22	5	18:00 - 00:00	22	Bird	0
Beaux Songes	06-Dec-22	5	18:00 - 00:00	22	Rat	0
Beaux Songes	06-Dec-22	5	18:00 - 00:00	22	Monkey	0
Beaux Songes	06-Dec-22	5	18:00 - 00:00	23	Bat	6
Beaux Songes	06-Dec-22	5	18:00 - 00:00	23	Bird	0
Beaux Songes	06-Dec-22	5	18:00 - 00:00	23	Rat	0
Beaux Songes	06-Dec-22	5	18:00 - 00:00	23	Monkey	0
Beaux Songes	06-Dec-22	5	18:00 - 00:00	23	Others	0
Beaux Songes	06-Dec-22	5	18:00 - 00:00	24	Bat	59
Beaux Songes	06-Dec-22	5	18:00 - 00:00	24	Others	2
Beaux Songes	06-Dec-22	5	18:00 - 00:00	24	Bird	0
Beaux Songes	06-Dec-22	5	18:00 - 00:00	24	Rat	0
Beaux Songes	06-Dec-22	5	18:00 - 00:00	24	Monkey	0
Beaux Songes	06-Dec-22	5	18:00 - 00:00	13A	Bat	58
Beaux Songes	06-Dec-22	5	18:00 - 00:00	13A	Bird	0
Beaux Songes	06-Dec-22	5	18:00 - 00:00	13A	Rat	0
Beaux Songes	06-Dec-22	5	18:00 - 00:00	13A	Monkey	0
Beaux Songes	06-Dec-22	5	18:00 - 00:00	13A	Others	0
Beaux Songes	06-Dec-22	5	18:00 - 00:00	15A	Bat	35
Beaux Songes	06-Dec-22	5	18:00 - 00:00	15A	Bird	0
Beaux Songes	06-Dec-22	5	18:00 - 00:00	15A	Rat	0
Beaux Songes	06-Dec-22	5	18:00 - 00:00	15A	Monkey	0
Beaux Songes	06-Dec-22	5	18:00 - 00:00	15A	Others	0
Beaux Songes	07-Dec-22	5	00:00 - 06:00	14	Bat	1
Beaux Songes	07-Dec-22	5	00:00 - 06:00	14	Bird	0
Beaux Songes	07-Dec-22	5	00:00 - 06:00	14	Rat	0
Beaux Songes	07-Dec-22	5	00:00 - 06:00	14	Monkey	0
Beaux Songes	07-Dec-22	5	00:00 - 06:00	14	Others	0
Beaux Songes	07-Dec-22	5	00:00 - 06:00	16	Bat	2
Beaux Songes	07-Dec-22	5	00:00 - 06:00	16	Bird	0
Beaux Songes	07-Dec-22	5	00:00 - 06:00	16	Rat	0
Beaux Songes	07-Dec-22	5	00:00 - 06:00	16	Monkey	0
Beaux Songes	07-Dec-22	5	00:00 - 06:00	16	Others	0
Beaux Songes	07-Dec-22	5	00:00 - 06:00	17	Bat	23
Beaux Songes	07-Dec-22	5	00:00 - 06:00	17	Bird	1
Beaux Songes	07-Dec-22	5	00:00 - 06:00	17	Others	1
Beaux Songes	07-Dec-22	5	00:00 - 06:00	17	Rat	0
Beaux Songes	07-Dec-22	5	00:00 - 06:00	17	Monkey	0
Beaux Songes	07-Dec-22	5	00:00 - 06:00	18	Bat	32
Beaux Songes	07-Dec-22	5	00:00 - 06:00	18	Bird	0
Beaux Songes	07-Dec-22	5	00:00 - 06:00	18	Others	0
Beaux Songes	07-Dec-22	5	00:00 - 06:00	18	Rat	0
Beaux Songes	07-Dec-22	5	00:00 - 06:00	18	Monkey	0
Beaux Songes	07-Dec-22	5	00:00 - 06:00	19	Bat	1
Beaux Songes	07-Dec-22	5	00:00 - 06:00	19	Bird	0
Beaux Songes	07-Dec-22	5	00:00 - 06:00	19	Others	0
Beaux Songes	07-Dec-22	5	00:00 - 06:00	19	Rat	0
Beaux Songes	07-Dec-22	5	00:00 - 06:00	19	Monkey	0
Beaux Songes	07-Dec-22	5	00:00 - 06:00	20	Bat	6
Beaux Songes	07-Dec-22	5	00:00 - 06:00	20	Bird	0
Beaux Songes	07-Dec-22	5	00:00 - 06:00	20	Others	0
Beaux Songes	07-Dec-22	5	00:00 - 06:00	20	Rat	0
Beaux Songes	07-Dec-22	5	00:00 - 06:00	20	Monkey	0
Beaux Songes	07-Dec-22	5	00:00 - 06:00	21	Bat	9
Beaux Songes	07-Dec-22	5	00:00 - 06:00	21	Bird	0
Beaux Songes	07-Dec-22	5	00:00 - 06:00	21	Others	0
Beaux Songes	07-Dec-22	5	00:00 - 06:00	21	Rat	0
Beaux Songes	07-Dec-22	5	00:00 - 06:00	21	Monkey	0
Beaux Songes	07-Dec-22	5	00:00 - 06:00	22	Bat	26
Beaux Songes	07-Dec-22	5	00:00 - 06:00	22	Others	3
Beaux Songes	07-Dec-22	5	00:00 - 06:00	22	Bird	0
Beaux Songes	07-Dec-22	5	00:00 - 06:00	22	Rat	0
Beaux Songes	07-Dec-22	5	00:00 - 06:00	22	Monkey	0
Beaux Songes	07-Dec-22	5	00:00 - 06:00	23	Bat	3
Beaux Songes	07-Dec-22	5	00:00 - 06:00	23	Bird	1
Beaux Songes	07-Dec-22	5	00:00 - 06:00	23	Rat	0
Beaux Songes	07-Dec-22	5	00:00 - 06:00	23	Monkey	0
Beaux Songes	07-Dec-22	5	00:00 - 06:00	23	Others	0
Beaux Songes	07-Dec-22	5	00:00 - 06:00	24	Bat	32
Beaux Songes	07-Dec-22	5	00:00 - 06:00	24	Others	2
Beaux Songes	07-Dec-22	5	00:00 - 06:00	24	Bird	0
Beaux Songes	07-Dec-22	5	00:00 - 06:00	24	Rat	0
Beaux Songes	07-Dec-22	5	00:00 - 06:00	24	Monkey	0
Beaux Songes	07-Dec-22	5	00:00 - 06:00	13A	Bat	35
Beaux Songes	07-Dec-22	5	00:00 - 06:00	13A	Others	1
Beaux Songes	07-Dec-22	5	00:00 - 06:00	13A	Bird	0
Beaux Songes	07-Dec-22	5	00:00 - 06:00	13A	Rat	0
Beaux Songes	07-Dec-22	5	00:00 - 06:00	13A	Monkey	0
Beaux Songes	07-Dec-22	5	00:00 - 06:00	15A	Bat	29
Beaux Songes	07-Dec-22	5	00:00 - 06:00	15A	Others	4
Beaux Songes	07-Dec-22	5	00:00 - 06:00	15A	Bird	0
Beaux Songes	07-Dec-22	5	00:00 - 06:00	15A	Rat	0
Beaux Songes	07-Dec-22	5	00:00 - 06:00	15A	Monkey	0
Beaux Songes	07-Dec-22	6	06:00 - 12:00	14	Bat	0
Beaux Songes	07-Dec-22	6	06:00 - 12:00	14	Bird	0
Beaux Songes	07-Dec-22	6	06:00 - 12:00	14	Rat	0
Beaux Songes	07-Dec-22	6	06:00 - 12:00	14	Monkey	0
Beaux Songes	07-Dec-22	6	06:00 - 12:00	14	Others	0
Beaux Songes	07-Dec-22	6	06:00 - 12:00	16	Others	2
Beaux Songes	07-Dec-22	6	06:00 - 12:00	16	Bat	0
Beaux Songes	07-Dec-22	6	06:00 - 12:00	16	Bird	0
Beaux Songes	07-Dec-22	6	06:00 - 12:00	16	Rat	0
Beaux Songes	07-Dec-22	6	06:00 - 12:00	16	Monkey	0
Beaux Songes	07-Dec-22	6	06:00 - 12:00	17	Bird	2
Beaux Songes	07-Dec-22	6	06:00 - 12:00	17	Rat	0
Beaux Songes	07-Dec-22	6	06:00 - 12:00	17	Monkey	0
Beaux Songes	07-Dec-22	6	06:00 - 12:00	17	Bat	0
Beaux Songes	07-Dec-22	6	06:00 - 12:00	17	Others	0
Beaux Songes	07-Dec-22	6	06:00 - 12:00	18	Bird	3
Beaux Songes	07-Dec-22	6	06:00 - 12:00	18	Rat	0
Beaux Songes	07-Dec-22	6	06:00 - 12:00	18	Monkey	0
Beaux Songes	07-Dec-22	6	06:00 - 12:00	18	Bat	0
Beaux Songes	07-Dec-22	6	06:00 - 12:00	18	Others	0
Beaux Songes	07-Dec-22	6	06:00 - 12:00	19	Bird	2
Beaux Songes	07-Dec-22	6	06:00 - 12:00	19	Rat	0
Beaux Songes	07-Dec-22	6	06:00 - 12:00	19	Monkey	0
Beaux Songes	07-Dec-22	6	06:00 - 12:00	19	Bat	0
Beaux Songes	07-Dec-22	6	06:00 - 12:00	19	Others	0
Beaux Songes	07-Dec-22	6	06:00 - 12:00	20	Bird	2
Beaux Songes	07-Dec-22	6	06:00 - 12:00	20	Others	1
Beaux Songes	07-Dec-22	6	06:00 - 12:00	20	Rat	0
Beaux Songes	07-Dec-22	6	06:00 - 12:00	20	Monkey	0
Beaux Songes	07-Dec-22	6	06:00 - 12:00	20	Bat	0
Beaux Songes	07-Dec-22	6	06:00 - 12:00	21	Bird	2
Beaux Songes	07-Dec-22	6	06:00 - 12:00	21	Rat	0
Beaux Songes	07-Dec-22	6	06:00 - 12:00	21	Monkey	0
Beaux Songes	07-Dec-22	6	06:00 - 12:00	21	Bat	0
Beaux Songes	07-Dec-22	6	06:00 - 12:00	21	Others	0
Beaux Songes	07-Dec-22	6	06:00 - 12:00	22	Others	5
Beaux Songes	07-Dec-22	6	06:00 - 12:00	22	Bird	0
Beaux Songes	07-Dec-22	6	06:00 - 12:00	22	Rat	0
Beaux Songes	07-Dec-22	6	06:00 - 12:00	22	Monkey	0
Beaux Songes	07-Dec-22	6	06:00 - 12:00	22	Bat	0
Beaux Songes	07-Dec-22	6	06:00 - 12:00	23	Bird	2
Beaux Songes	07-Dec-22	6	06:00 - 12:00	23	Others	1
Beaux Songes	07-Dec-22	6	06:00 - 12:00	23	Rat	0
Beaux Songes	07-Dec-22	6	06:00 - 12:00	23	Monkey	0
Beaux Songes	07-Dec-22	6	06:00 - 12:00	23	Bat	0
Beaux Songes	07-Dec-22	6	06:00 - 12:00	24	Others	1
Beaux Songes	07-Dec-22	6	06:00 - 12:00	24	Bird	0
Beaux Songes	07-Dec-22	6	06:00 - 12:00	24	Rat	0
Beaux Songes	07-Dec-22	6	06:00 - 12:00	24	Monkey	0
Beaux Songes	07-Dec-22	6	06:00 - 12:00	24	Bat	0
Beaux Songes	07-Dec-22	6	06:00 - 12:00	13A	Bird	3
Beaux Songes	07-Dec-22	6	06:00 - 12:00	13A	Rat	0
Beaux Songes	07-Dec-22	6	06:00 - 12:00	13A	Monkey	0
Beaux Songes	07-Dec-22	6	06:00 - 12:00	13A	Bat	0
Beaux Songes	07-Dec-22	6	06:00 - 12:00	13A	Others	0
Beaux Songes	07-Dec-22	6	06:00 - 12:00	15A	Bird	1
Beaux Songes	07-Dec-22	6	06:00 - 12:00	15A	Rat	0
Beaux Songes	07-Dec-22	6	06:00 - 12:00	15A	Monkey	0
Beaux Songes	07-Dec-22	6	06:00 - 12:00	15A	Bat	0
Beaux Songes	07-Dec-22	6	06:00 - 12:00	15A	Others	0
Beaux Songes	07-Dec-22	6	12:00 - 18:00	14	Bat	0
Beaux Songes	07-Dec-22	6	12:00 - 18:00	14	Bird	0
Beaux Songes	07-Dec-22	6	12:00 - 18:00	14	Rat	0
Beaux Songes	07-Dec-22	6	12:00 - 18:00	14	Monkey	0
Beaux Songes	07-Dec-22	6	12:00 - 18:00	14	Others	0
Beaux Songes	07-Dec-22	6	12:00 - 18:00	16	Bat	0
Beaux Songes	07-Dec-22	6	12:00 - 18:00	16	Bird	0
Beaux Songes	07-Dec-22	6	12:00 - 18:00	16	Rat	0
Beaux Songes	07-Dec-22	6	12:00 - 18:00	16	Monkey	0
Beaux Songes	07-Dec-22	6	12:00 - 18:00	16	Others	0
Beaux Songes	07-Dec-22	6	12:00 - 18:00	17	Bat	0
Beaux Songes	07-Dec-22	6	12:00 - 18:00	17	Bird	0
Beaux Songes	07-Dec-22	6	12:00 - 18:00	17	Rat	0
Beaux Songes	07-Dec-22	6	12:00 - 18:00	17	Monkey	0
Beaux Songes	07-Dec-22	6	12:00 - 18:00	17	Others	0
Beaux Songes	07-Dec-22	6	12:00 - 18:00	18	Bat	0
Beaux Songes	07-Dec-22	6	12:00 - 18:00	18	Bird	0
Beaux Songes	07-Dec-22	6	12:00 - 18:00	18	Rat	0
Beaux Songes	07-Dec-22	6	12:00 - 18:00	18	Monkey	0
Beaux Songes	07-Dec-22	6	12:00 - 18:00	18	Others	0
Beaux Songes	07-Dec-22	6	12:00 - 18:00	19	Bat	0
Beaux Songes	07-Dec-22	6	12:00 - 18:00	19	Bird	0
Beaux Songes	07-Dec-22	6	12:00 - 18:00	19	Rat	0
Beaux Songes	07-Dec-22	6	12:00 - 18:00	19	Monkey	0
Beaux Songes	07-Dec-22	6	12:00 - 18:00	19	Others	0
Beaux Songes	07-Dec-22	6	12:00 - 18:00	20	Bat	0
Beaux Songes	07-Dec-22	6	12:00 - 18:00	20	Bird	0
Beaux Songes	07-Dec-22	6	12:00 - 18:00	20	Rat	0
Beaux Songes	07-Dec-22	6	12:00 - 18:00	20	Monkey	0
Beaux Songes	07-Dec-22	6	12:00 - 18:00	20	Others	0
Beaux Songes	07-Dec-22	6	12:00 - 18:00	21	Bat	0
Beaux Songes	07-Dec-22	6	12:00 - 18:00	21	Bird	0
Beaux Songes	07-Dec-22	6	12:00 - 18:00	21	Rat	0
Beaux Songes	07-Dec-22	6	12:00 - 18:00	21	Monkey	0
Beaux Songes	07-Dec-22	6	12:00 - 18:00	21	Others	0
Beaux Songes	07-Dec-22	6	12:00 - 18:00	22	Others	2
Beaux Songes	07-Dec-22	6	12:00 - 18:00	22	Bat	0
Beaux Songes	07-Dec-22	6	12:00 - 18:00	22	Bird	0
Beaux Songes	07-Dec-22	6	12:00 - 18:00	22	Rat	0
Beaux Songes	07-Dec-22	6	12:00 - 18:00	22	Monkey	0
Beaux Songes	07-Dec-22	6	12:00 - 18:00	23	Others	1
Beaux Songes	07-Dec-22	6	12:00 - 18:00	23	Bat	0
Beaux Songes	07-Dec-22	6	12:00 - 18:00	23	Bird	0
Beaux Songes	07-Dec-22	6	12:00 - 18:00	23	Rat	0
Beaux Songes	07-Dec-22	6	12:00 - 18:00	23	Monkey	0
Beaux Songes	07-Dec-22	6	12:00 - 18:00	24	Bird	1
Beaux Songes	07-Dec-22	6	12:00 - 18:00	24	Others	1
Beaux Songes	07-Dec-22	6	12:00 - 18:00	24	Bat	0
Beaux Songes	07-Dec-22	6	12:00 - 18:00	24	Rat	0
Beaux Songes	07-Dec-22	6	12:00 - 18:00	24	Monkey	0
Beaux Songes	07-Dec-22	6	12:00 - 18:00	13A	Bat	0
Beaux Songes	07-Dec-22	6	12:00 - 18:00	13A	Bird	0
Beaux Songes	07-Dec-22	6	12:00 - 18:00	13A	Rat	0
Beaux Songes	07-Dec-22	6	12:00 - 18:00	13A	Monkey	0
Beaux Songes	07-Dec-22	6	12:00 - 18:00	13A	Others	0
Beaux Songes	07-Dec-22	6	12:00 - 18:00	15A	Bat	0
Beaux Songes	07-Dec-22	6	12:00 - 18:00	15A	Bird	0
Beaux Songes	07-Dec-22	6	12:00 - 18:00	15A	Rat	0
Beaux Songes	07-Dec-22	6	12:00 - 18:00	15A	Monkey	0
Beaux Songes	07-Dec-22	6	12:00 - 18:00	15A	Others	0
Beaux Songes	07-Dec-22	6	18:00 - 00:00	14	Bat	4
Beaux Songes	07-Dec-22	6	18:00 - 00:00	14	Bird	0
Beaux Songes	07-Dec-22	6	18:00 - 00:00	14	Rat	0
Beaux Songes	07-Dec-22	6	18:00 - 00:00	14	Monkey	0
Beaux Songes	07-Dec-22	6	18:00 - 00:00	14	Others	0
Beaux Songes	07-Dec-22	6	18:00 - 00:00	16	Bat	1
Beaux Songes	07-Dec-22	6	18:00 - 00:00	16	Bird	0
Beaux Songes	07-Dec-22	6	18:00 - 00:00	16	Rat	0
Beaux Songes	07-Dec-22	6	18:00 - 00:00	16	Monkey	0
Beaux Songes	07-Dec-22	6	18:00 - 00:00	16	Others	0
Beaux Songes	07-Dec-22	6	18:00 - 00:00	17	Bat	20
Beaux Songes	07-Dec-22	6	18:00 - 00:00	17	Bird	0
Beaux Songes	07-Dec-22	6	18:00 - 00:00	17	Rat	0
Beaux Songes	07-Dec-22	6	18:00 - 00:00	17	Monkey	0
Beaux Songes	07-Dec-22	6	18:00 - 00:00	17	Others	0
Beaux Songes	07-Dec-22	6	18:00 - 00:00	18	Bat	24
Beaux Songes	07-Dec-22	6	18:00 - 00:00	18	Bird	0
Beaux Songes	07-Dec-22	6	18:00 - 00:00	18	Rat	0
Beaux Songes	07-Dec-22	6	18:00 - 00:00	18	Monkey	0
Beaux Songes	07-Dec-22	6	18:00 - 00:00	18	Others	0
Beaux Songes	07-Dec-22	6	18:00 - 00:00	19	Bat	0
Beaux Songes	07-Dec-22	6	18:00 - 00:00	19	Bird	0
Beaux Songes	07-Dec-22	6	18:00 - 00:00	19	Rat	0
Beaux Songes	07-Dec-22	6	18:00 - 00:00	19	Monkey	0
Beaux Songes	07-Dec-22	6	18:00 - 00:00	19	Others	0
Beaux Songes	07-Dec-22	6	18:00 - 00:00	20	Bat	2
Beaux Songes	07-Dec-22	6	18:00 - 00:00	20	Others	1
Beaux Songes	07-Dec-22	6	18:00 - 00:00	20	Bird	0
Beaux Songes	07-Dec-22	6	18:00 - 00:00	20	Rat	0
Beaux Songes	07-Dec-22	6	18:00 - 00:00	20	Monkey	0
Beaux Songes	07-Dec-22	6	18:00 - 00:00	21	Bat	7
Beaux Songes	07-Dec-22	6	18:00 - 00:00	21	Bird	0
Beaux Songes	07-Dec-22	6	18:00 - 00:00	21	Rat	0
Beaux Songes	07-Dec-22	6	18:00 - 00:00	21	Monkey	0
Beaux Songes	07-Dec-22	6	18:00 - 00:00	21	Others	0
Beaux Songes	07-Dec-22	6	18:00 - 00:00	22	Bat	29
Beaux Songes	07-Dec-22	6	18:00 - 00:00	22	Others	1
Beaux Songes	07-Dec-22	6	18:00 - 00:00	22	Bird	0
Beaux Songes	07-Dec-22	6	18:00 - 00:00	22	Rat	0
Beaux Songes	07-Dec-22	6	18:00 - 00:00	22	Monkey	0
Beaux Songes	07-Dec-22	6	18:00 - 00:00	23	Bat	11
Beaux Songes	07-Dec-22	6	18:00 - 00:00	23	Bird	0
Beaux Songes	07-Dec-22	6	18:00 - 00:00	23	Rat	0
Beaux Songes	07-Dec-22	6	18:00 - 00:00	23	Monkey	0
Beaux Songes	07-Dec-22	6	18:00 - 00:00	23	Others	0
Beaux Songes	07-Dec-22	6	18:00 - 00:00	24	Bat	53
Beaux Songes	07-Dec-22	6	18:00 - 00:00	24	Others	1
Beaux Songes	07-Dec-22	6	18:00 - 00:00	24	Bird	0
Beaux Songes	07-Dec-22	6	18:00 - 00:00	24	Rat	0
Beaux Songes	07-Dec-22	6	18:00 - 00:00	24	Monkey	0
Beaux Songes	07-Dec-22	6	18:00 - 00:00	13A	Bat	45
Beaux Songes	07-Dec-22	6	18:00 - 00:00	13A	Others	1
Beaux Songes	07-Dec-22	6	18:00 - 00:00	13A	Bird	0
Beaux Songes	07-Dec-22	6	18:00 - 00:00	13A	Rat	0
Beaux Songes	07-Dec-22	6	18:00 - 00:00	13A	Monkey	0
Beaux Songes	07-Dec-22	6	18:00 - 00:00	15A	Bat	45
Beaux Songes	07-Dec-22	6	18:00 - 00:00	15A	Others	1
Beaux Songes	07-Dec-22	6	18:00 - 00:00	15A	Bird	0
Beaux Songes	07-Dec-22	6	18:00 - 00:00	15A	Rat	0
Beaux Songes	07-Dec-22	6	18:00 - 00:00	15A	Monkey	0
Beaux Songes	08-Dec-22	6	00:00 - 06:00	14	Bat	4
Beaux Songes	08-Dec-22	6	00:00 - 06:00	14	Bird	0
Beaux Songes	08-Dec-22	6	00:00 - 06:00	14	Rat	0
Beaux Songes	08-Dec-22	6	00:00 - 06:00	14	Monkey	0
Beaux Songes	08-Dec-22	6	00:00 - 06:00	14	Others	0
Beaux Songes	08-Dec-22	6	00:00 - 06:00	16	Bat	2
Beaux Songes	08-Dec-22	6	00:00 - 06:00	16	Bird	1
Beaux Songes	08-Dec-22	6	00:00 - 06:00	16	Others	1
Beaux Songes	08-Dec-22	6	00:00 - 06:00	16	Rat	0
Beaux Songes	08-Dec-22	6	00:00 - 06:00	16	Monkey	0
Beaux Songes	08-Dec-22	6	00:00 - 06:00	17	Bat	20
Beaux Songes	08-Dec-22	6	00:00 - 06:00	17	Bird	0
Beaux Songes	08-Dec-22	6	00:00 - 06:00	17	Rat	0
Beaux Songes	08-Dec-22	6	00:00 - 06:00	17	Monkey	0
Beaux Songes	08-Dec-22	6	00:00 - 06:00	17	Others	0
Beaux Songes	08-Dec-22	6	00:00 - 06:00	18	Bat	11
Beaux Songes	08-Dec-22	6	00:00 - 06:00	18	Bird	0
Beaux Songes	08-Dec-22	6	00:00 - 06:00	18	Rat	0
Beaux Songes	08-Dec-22	6	00:00 - 06:00	18	Monkey	0
Beaux Songes	08-Dec-22	6	00:00 - 06:00	18	Others	0
Beaux Songes	08-Dec-22	6	00:00 - 06:00	19	Bat	1
Beaux Songes	08-Dec-22	6	00:00 - 06:00	19	Bird	0
Beaux Songes	08-Dec-22	6	00:00 - 06:00	19	Rat	0
Beaux Songes	08-Dec-22	6	00:00 - 06:00	19	Monkey	0
Beaux Songes	08-Dec-22	6	00:00 - 06:00	19	Others	0
Beaux Songes	08-Dec-22	6	00:00 - 06:00	20	Bat	11
Beaux Songes	08-Dec-22	6	00:00 - 06:00	20	Bird	1
Beaux Songes	08-Dec-22	6	00:00 - 06:00	20	Others	1
Beaux Songes	08-Dec-22	6	00:00 - 06:00	20	Rat	0
Beaux Songes	08-Dec-22	6	00:00 - 06:00	20	Monkey	0
Beaux Songes	08-Dec-22	6	00:00 - 06:00	21	Bat	2
Beaux Songes	08-Dec-22	6	00:00 - 06:00	21	Others	2
Beaux Songes	08-Dec-22	6	00:00 - 06:00	21	Bird	0
Beaux Songes	08-Dec-22	6	00:00 - 06:00	21	Rat	0
Beaux Songes	08-Dec-22	6	00:00 - 06:00	21	Monkey	0
Beaux Songes	08-Dec-22	6	00:00 - 06:00	22	Bat	18
Beaux Songes	08-Dec-22	6	00:00 - 06:00	22	Bird	0
Beaux Songes	08-Dec-22	6	00:00 - 06:00	22	Rat	0
Beaux Songes	08-Dec-22	6	00:00 - 06:00	22	Monkey	0
Beaux Songes	08-Dec-22	6	00:00 - 06:00	22	Others	0
Beaux Songes	08-Dec-22	6	00:00 - 06:00	23	Bat	10
Beaux Songes	08-Dec-22	6	00:00 - 06:00	23	Bird	1
Beaux Songes	08-Dec-22	6	00:00 - 06:00	23	Rat	0
Beaux Songes	08-Dec-22	6	00:00 - 06:00	23	Monkey	0
Beaux Songes	08-Dec-22	6	00:00 - 06:00	23	Others	0
Beaux Songes	08-Dec-22	6	00:00 - 06:00	24	Bat	36
Beaux Songes	08-Dec-22	6	00:00 - 06:00	24	Bird	2
Beaux Songes	08-Dec-22	6	00:00 - 06:00	24	Others	3
Beaux Songes	08-Dec-22	6	00:00 - 06:00	24	Rat	0
Beaux Songes	08-Dec-22	6	00:00 - 06:00	24	Monkey	0
Beaux Songes	08-Dec-22	6	00:00 - 06:00	13A	Bat	32
Beaux Songes	08-Dec-22	6	00:00 - 06:00	13A	Bird	4
Beaux Songes	08-Dec-22	6	00:00 - 06:00	13A	Rat	0
Beaux Songes	08-Dec-22	6	00:00 - 06:00	13A	Monkey	0
Beaux Songes	08-Dec-22	6	00:00 - 06:00	13A	Others	0
Beaux Songes	08-Dec-22	6	00:00 - 06:00	15A	Bat	16
Beaux Songes	08-Dec-22	6	00:00 - 06:00	15A	Bird	1
Beaux Songes	08-Dec-22	6	00:00 - 06:00	15A	Others	1
Beaux Songes	08-Dec-22	6	00:00 - 06:00	15A	Rat	0
Beaux Songes	08-Dec-22	6	00:00 - 06:00	15A	Monkey	0
Beaux Songes	12-Dec-22	7	06:00 - 12:00	14	Bird	1
Beaux Songes	12-Dec-22	7	06:00 - 12:00	14	Bat	0
Beaux Songes	12-Dec-22	7	06:00 - 12:00	14	Rat	0
Beaux Songes	12-Dec-22	7	06:00 - 12:00	14	Monkey	0
Beaux Songes	12-Dec-22	7	06:00 - 12:00	14	Others	0
Beaux Songes	12-Dec-22	7	06:00 - 12:00	16	Bat	1
Beaux Songes	12-Dec-22	7	06:00 - 12:00	16	Bird	0
Beaux Songes	12-Dec-22	7	06:00 - 12:00	16	Rat	0
Beaux Songes	12-Dec-22	7	06:00 - 12:00	16	Monkey	0
Beaux Songes	12-Dec-22	7	06:00 - 12:00	16	Others	0
Beaux Songes	12-Dec-22	7	06:00 - 12:00	17	Bird	2
Beaux Songes	12-Dec-22	7	06:00 - 12:00	17	Others	1
Beaux Songes	12-Dec-22	7	06:00 - 12:00	17	Rat	0
Beaux Songes	12-Dec-22	7	06:00 - 12:00	17	Monkey	0
Beaux Songes	12-Dec-22	7	06:00 - 12:00	17	Bat	0
Beaux Songes	12-Dec-22	7	06:00 - 12:00	18	Bird	0
Beaux Songes	12-Dec-22	7	06:00 - 12:00	18	Others	0
Beaux Songes	12-Dec-22	7	06:00 - 12:00	18	Rat	0
Beaux Songes	12-Dec-22	7	06:00 - 12:00	18	Monkey	0
Beaux Songes	12-Dec-22	7	06:00 - 12:00	18	Bat	0
Beaux Songes	12-Dec-22	7	06:00 - 12:00	19	Bird	0
Beaux Songes	12-Dec-22	7	06:00 - 12:00	19	Others	0
Beaux Songes	12-Dec-22	7	06:00 - 12:00	19	Rat	0
Beaux Songes	12-Dec-22	7	06:00 - 12:00	19	Monkey	0
Beaux Songes	12-Dec-22	7	06:00 - 12:00	19	Bat	0
Beaux Songes	12-Dec-22	7	06:00 - 12:00	20	Bird	1
Beaux Songes	12-Dec-22	7	06:00 - 12:00	20	Others	0
Beaux Songes	12-Dec-22	7	06:00 - 12:00	20	Rat	0
Beaux Songes	12-Dec-22	7	06:00 - 12:00	20	Monkey	0
Beaux Songes	12-Dec-22	7	06:00 - 12:00	20	Bat	0
Beaux Songes	12-Dec-22	7	06:00 - 12:00	21	Bird	0
Beaux Songes	12-Dec-22	7	06:00 - 12:00	21	Others	0
Beaux Songes	12-Dec-22	7	06:00 - 12:00	21	Rat	0
Beaux Songes	12-Dec-22	7	06:00 - 12:00	21	Monkey	0
Beaux Songes	12-Dec-22	7	06:00 - 12:00	21	Bat	0
Beaux Songes	12-Dec-22	7	06:00 - 12:00	22	Bird	1
Beaux Songes	12-Dec-22	7	06:00 - 12:00	22	Others	0
Beaux Songes	12-Dec-22	7	06:00 - 12:00	22	Rat	0
Beaux Songes	12-Dec-22	7	06:00 - 12:00	22	Monkey	0
Beaux Songes	12-Dec-22	7	06:00 - 12:00	22	Bat	0
Beaux Songes	12-Dec-22	7	06:00 - 12:00	23	Bird	0
Beaux Songes	12-Dec-22	7	06:00 - 12:00	23	Others	0
Beaux Songes	12-Dec-22	7	06:00 - 12:00	23	Rat	0
Beaux Songes	12-Dec-22	7	06:00 - 12:00	23	Monkey	0
Beaux Songes	12-Dec-22	7	06:00 - 12:00	23	Bat	0
Beaux Songes	12-Dec-22	7	06:00 - 12:00	24	Bird	0
Beaux Songes	12-Dec-22	7	06:00 - 12:00	24	Others	0
Beaux Songes	12-Dec-22	7	06:00 - 12:00	24	Rat	0
Beaux Songes	12-Dec-22	7	06:00 - 12:00	24	Monkey	0
Beaux Songes	12-Dec-22	7	06:00 - 12:00	24	Bat	0
Beaux Songes	12-Dec-22	7	06:00 - 12:00	13A	Bird	3
Beaux Songes	12-Dec-22	7	06:00 - 12:00	13A	Others	0
Beaux Songes	12-Dec-22	7	06:00 - 12:00	13A	Rat	0
Beaux Songes	12-Dec-22	7	06:00 - 12:00	13A	Monkey	0
Beaux Songes	12-Dec-22	7	06:00 - 12:00	13A	Bat	0
Beaux Songes	12-Dec-22	7	06:00 - 12:00	15A	Bird	0
Beaux Songes	12-Dec-22	7	06:00 - 12:00	15A	Others	0
Beaux Songes	12-Dec-22	7	06:00 - 12:00	15A	Rat	0
Beaux Songes	12-Dec-22	7	06:00 - 12:00	15A	Monkey	0
Beaux Songes	12-Dec-22	7	06:00 - 12:00	15A	Bat	0
Beaux Songes	12-Dec-22	7	12:00 - 18:00	14	Bird	4
Beaux Songes	12-Dec-22	7	12:00 - 18:00	14	Bat	0
Beaux Songes	12-Dec-22	7	12:00 - 18:00	14	Rat	0
Beaux Songes	12-Dec-22	7	12:00 - 18:00	14	Monkey	0
Beaux Songes	12-Dec-22	7	12:00 - 18:00	14	Others	0
Beaux Songes	12-Dec-22	7	12:00 - 18:00	16	Bird	0
Beaux Songes	12-Dec-22	7	12:00 - 18:00	16	Bat	0
Beaux Songes	12-Dec-22	7	12:00 - 18:00	16	Rat	0
Beaux Songes	12-Dec-22	7	12:00 - 18:00	16	Monkey	0
Beaux Songes	12-Dec-22	7	12:00 - 18:00	16	Others	0
Beaux Songes	12-Dec-22	7	12:00 - 18:00	17	Bird	0
Beaux Songes	12-Dec-22	7	12:00 - 18:00	17	Bat	0
Beaux Songes	12-Dec-22	7	12:00 - 18:00	17	Rat	0
Beaux Songes	12-Dec-22	7	12:00 - 18:00	17	Monkey	0
Beaux Songes	12-Dec-22	7	12:00 - 18:00	17	Others	0
Beaux Songes	12-Dec-22	7	12:00 - 18:00	18	Bird	0
Beaux Songes	12-Dec-22	7	12:00 - 18:00	18	Bat	0
Beaux Songes	12-Dec-22	7	12:00 - 18:00	18	Rat	0
Beaux Songes	12-Dec-22	7	12:00 - 18:00	18	Monkey	0
Beaux Songes	12-Dec-22	7	12:00 - 18:00	18	Others	0
Beaux Songes	12-Dec-22	7	12:00 - 18:00	19	Bird	0
Beaux Songes	12-Dec-22	7	12:00 - 18:00	19	Bat	0
Beaux Songes	12-Dec-22	7	12:00 - 18:00	19	Rat	0
Beaux Songes	12-Dec-22	7	12:00 - 18:00	19	Monkey	0
Beaux Songes	12-Dec-22	7	12:00 - 18:00	19	Others	0
Beaux Songes	12-Dec-22	7	12:00 - 18:00	20	Bird	0
Beaux Songes	12-Dec-22	7	12:00 - 18:00	20	Bat	0
Beaux Songes	12-Dec-22	7	12:00 - 18:00	20	Rat	0
Beaux Songes	12-Dec-22	7	12:00 - 18:00	20	Monkey	0
Beaux Songes	12-Dec-22	7	12:00 - 18:00	20	Others	0
Beaux Songes	12-Dec-22	7	12:00 - 18:00	21	Bird	0
Beaux Songes	12-Dec-22	7	12:00 - 18:00	21	Bat	0
Beaux Songes	12-Dec-22	7	12:00 - 18:00	21	Rat	0
Beaux Songes	12-Dec-22	7	12:00 - 18:00	21	Monkey	0
Beaux Songes	12-Dec-22	7	12:00 - 18:00	21	Others	0
Beaux Songes	12-Dec-22	7	12:00 - 18:00	22	Bird	0
Beaux Songes	12-Dec-22	7	12:00 - 18:00	22	Bat	0
Beaux Songes	12-Dec-22	7	12:00 - 18:00	22	Rat	0
Beaux Songes	12-Dec-22	7	12:00 - 18:00	22	Monkey	0
Beaux Songes	12-Dec-22	7	12:00 - 18:00	22	Others	0
Beaux Songes	12-Dec-22	7	12:00 - 18:00	23	Bird	0
Beaux Songes	12-Dec-22	7	12:00 - 18:00	23	Bat	0
Beaux Songes	12-Dec-22	7	12:00 - 18:00	23	Rat	0
Beaux Songes	12-Dec-22	7	12:00 - 18:00	23	Monkey	0
Beaux Songes	12-Dec-22	7	12:00 - 18:00	23	Others	0
Beaux Songes	12-Dec-22	7	12:00 - 18:00	24	Bird	0
Beaux Songes	12-Dec-22	7	12:00 - 18:00	24	Bat	0
Beaux Songes	12-Dec-22	7	12:00 - 18:00	24	Rat	0
Beaux Songes	12-Dec-22	7	12:00 - 18:00	24	Monkey	0
Beaux Songes	12-Dec-22	7	12:00 - 18:00	24	Others	0
Beaux Songes	12-Dec-22	7	12:00 - 18:00	13A	Bird	1
Beaux Songes	12-Dec-22	7	12:00 - 18:00	13A	Bat	0
Beaux Songes	12-Dec-22	7	12:00 - 18:00	13A	Rat	0
Beaux Songes	12-Dec-22	7	12:00 - 18:00	13A	Monkey	0
Beaux Songes	12-Dec-22	7	12:00 - 18:00	13A	Others	0
Beaux Songes	12-Dec-22	7	12:00 - 18:00	15A	Bird	0
Beaux Songes	12-Dec-22	7	12:00 - 18:00	15A	Bat	0
Beaux Songes	12-Dec-22	7	12:00 - 18:00	15A	Rat	0
Beaux Songes	12-Dec-22	7	12:00 - 18:00	15A	Monkey	0
Beaux Songes	12-Dec-22	7	12:00 - 18:00	15A	Others	0
Beaux Songes	12-Dec-22	7	18:00 - 00:00	14	Bat	18
Beaux Songes	12-Dec-22	7	18:00 - 00:00	14	Bird	0
Beaux Songes	12-Dec-22	7	18:00 - 00:00	14	Rat	0
Beaux Songes	12-Dec-22	7	18:00 - 00:00	14	Monkey	0
Beaux Songes	12-Dec-22	7	18:00 - 00:00	14	Others	0
Beaux Songes	12-Dec-22	7	18:00 - 00:00	16	Bat	6
Beaux Songes	12-Dec-22	7	18:00 - 00:00	16	Bird	0
Beaux Songes	12-Dec-22	7	18:00 - 00:00	16	Rat	0
Beaux Songes	12-Dec-22	7	18:00 - 00:00	16	Monkey	0
Beaux Songes	12-Dec-22	7	18:00 - 00:00	16	Others	0
Beaux Songes	12-Dec-22	7	18:00 - 00:00	17	Bat	30
Beaux Songes	12-Dec-22	7	18:00 - 00:00	17	Bird	0
Beaux Songes	12-Dec-22	7	18:00 - 00:00	17	Rat	0
Beaux Songes	12-Dec-22	7	18:00 - 00:00	17	Monkey	0
Beaux Songes	12-Dec-22	7	18:00 - 00:00	17	Others	0
Beaux Songes	12-Dec-22	7	18:00 - 00:00	18	Bat	5
Beaux Songes	12-Dec-22	7	18:00 - 00:00	18	Bird	0
Beaux Songes	12-Dec-22	7	18:00 - 00:00	18	Rat	0
Beaux Songes	12-Dec-22	7	18:00 - 00:00	18	Monkey	0
Beaux Songes	12-Dec-22	7	18:00 - 00:00	18	Others	0
Beaux Songes	12-Dec-22	7	18:00 - 00:00	19	Bat	0
Beaux Songes	12-Dec-22	7	18:00 - 00:00	19	Bird	0
Beaux Songes	12-Dec-22	7	18:00 - 00:00	19	Rat	0
Beaux Songes	12-Dec-22	7	18:00 - 00:00	19	Monkey	0
Beaux Songes	12-Dec-22	7	18:00 - 00:00	19	Others	0
Beaux Songes	12-Dec-22	7	18:00 - 00:00	20	Bat	4
Beaux Songes	12-Dec-22	7	18:00 - 00:00	20	Bird	0
Beaux Songes	12-Dec-22	7	18:00 - 00:00	20	Rat	0
Beaux Songes	12-Dec-22	7	18:00 - 00:00	20	Monkey	0
Beaux Songes	12-Dec-22	7	18:00 - 00:00	20	Others	0
Beaux Songes	12-Dec-22	7	18:00 - 00:00	21	Bat	3
Beaux Songes	12-Dec-22	7	18:00 - 00:00	21	Bird	0
Beaux Songes	12-Dec-22	7	18:00 - 00:00	21	Rat	0
Beaux Songes	12-Dec-22	7	18:00 - 00:00	21	Monkey	0
Beaux Songes	12-Dec-22	7	18:00 - 00:00	21	Others	0
Beaux Songes	12-Dec-22	7	18:00 - 00:00	22	Bat	29
Beaux Songes	12-Dec-22	7	18:00 - 00:00	22	Bird	0
Beaux Songes	12-Dec-22	7	18:00 - 00:00	22	Rat	0
Beaux Songes	12-Dec-22	7	18:00 - 00:00	22	Monkey	0
Beaux Songes	12-Dec-22	7	18:00 - 00:00	22	Others	0
Beaux Songes	12-Dec-22	7	18:00 - 00:00	23	Bat	14
Beaux Songes	12-Dec-22	7	18:00 - 00:00	23	Bird	0
Beaux Songes	12-Dec-22	7	18:00 - 00:00	23	Rat	0
Beaux Songes	12-Dec-22	7	18:00 - 00:00	23	Monkey	0
Beaux Songes	12-Dec-22	7	18:00 - 00:00	23	Others	0
Beaux Songes	12-Dec-22	7	18:00 - 00:00	24	Bat	44
Beaux Songes	12-Dec-22	7	18:00 - 00:00	24	Bird	0
Beaux Songes	12-Dec-22	7	18:00 - 00:00	24	Rat	0
Beaux Songes	12-Dec-22	7	18:00 - 00:00	24	Monkey	0
Beaux Songes	12-Dec-22	7	18:00 - 00:00	24	Others	0
Beaux Songes	12-Dec-22	7	18:00 - 00:00	13A	Bat	20
Beaux Songes	12-Dec-22	7	18:00 - 00:00	13A	Bird	0
Beaux Songes	12-Dec-22	7	18:00 - 00:00	13A	Rat	0
Beaux Songes	12-Dec-22	7	18:00 - 00:00	13A	Monkey	0
Beaux Songes	12-Dec-22	7	18:00 - 00:00	13A	Others	0
Beaux Songes	12-Dec-22	7	18:00 - 00:00	15A	Bat	35
Beaux Songes	12-Dec-22	7	18:00 - 00:00	15A	Others	3
Beaux Songes	12-Dec-22	7	18:00 - 00:00	15A	Bird	0
Beaux Songes	12-Dec-22	7	18:00 - 00:00	15A	Rat	0
Beaux Songes	12-Dec-22	7	18:00 - 00:00	15A	Monkey	0
Beaux Songes	13-Dec-22	7	00:00 - 06:00	14	Bat	29
Beaux Songes	13-Dec-22	7	00:00 - 06:00	14	Others	1
Beaux Songes	13-Dec-22	7	00:00 - 06:00	14	Bird	0
Beaux Songes	13-Dec-22	7	00:00 - 06:00	14	Rat	0
Beaux Songes	13-Dec-22	7	00:00 - 06:00	14	Monkey	0
Beaux Songes	13-Dec-22	7	00:00 - 06:00	16	Bat	0
Beaux Songes	13-Dec-22	7	00:00 - 06:00	16	Others	0
Beaux Songes	13-Dec-22	7	00:00 - 06:00	16	Bird	0
Beaux Songes	13-Dec-22	7	00:00 - 06:00	16	Rat	0
Beaux Songes	13-Dec-22	7	00:00 - 06:00	16	Monkey	0
Beaux Songes	13-Dec-22	7	00:00 - 06:00	17	Bat	17
Beaux Songes	13-Dec-22	7	00:00 - 06:00	17	Bird	1
Beaux Songes	13-Dec-22	7	00:00 - 06:00	17	Others	1
Beaux Songes	13-Dec-22	7	00:00 - 06:00	17	Rat	0
Beaux Songes	13-Dec-22	7	00:00 - 06:00	17	Monkey	0
Beaux Songes	13-Dec-22	7	00:00 - 06:00	18	Bat	2
Beaux Songes	13-Dec-22	7	00:00 - 06:00	18	Bird	0
Beaux Songes	13-Dec-22	7	00:00 - 06:00	18	Others	0
Beaux Songes	13-Dec-22	7	00:00 - 06:00	18	Rat	0
Beaux Songes	13-Dec-22	7	00:00 - 06:00	18	Monkey	0
Beaux Songes	13-Dec-22	7	00:00 - 06:00	19	Others	2
Beaux Songes	13-Dec-22	7	00:00 - 06:00	19	Bat	0
Beaux Songes	13-Dec-22	7	00:00 - 06:00	19	Bird	0
Beaux Songes	13-Dec-22	7	00:00 - 06:00	19	Rat	0
Beaux Songes	13-Dec-22	7	00:00 - 06:00	19	Monkey	0
Beaux Songes	13-Dec-22	7	00:00 - 06:00	20	Bat	3
Beaux Songes	13-Dec-22	7	00:00 - 06:00	20	Bird	1
Beaux Songes	13-Dec-22	7	00:00 - 06:00	20	Others	1
Beaux Songes	13-Dec-22	7	00:00 - 06:00	20	Rat	0
Beaux Songes	13-Dec-22	7	00:00 - 06:00	20	Monkey	0
Beaux Songes	13-Dec-22	7	00:00 - 06:00	21	Bat	1
Beaux Songes	13-Dec-22	7	00:00 - 06:00	21	Bird	0
Beaux Songes	13-Dec-22	7	00:00 - 06:00	21	Others	0
Beaux Songes	13-Dec-22	7	00:00 - 06:00	21	Rat	0
Beaux Songes	13-Dec-22	7	00:00 - 06:00	21	Monkey	0
Beaux Songes	13-Dec-22	7	00:00 - 06:00	22	Bat	13
Beaux Songes	13-Dec-22	7	00:00 - 06:00	22	Bird	2
Beaux Songes	13-Dec-22	7	00:00 - 06:00	22	Others	1
Beaux Songes	13-Dec-22	7	00:00 - 06:00	22	Rat	0
Beaux Songes	13-Dec-22	7	00:00 - 06:00	22	Monkey	0
Beaux Songes	13-Dec-22	7	00:00 - 06:00	23	Bat	8
Beaux Songes	13-Dec-22	7	00:00 - 06:00	23	Bird	1
Beaux Songes	13-Dec-22	7	00:00 - 06:00	23	Others	2
Beaux Songes	13-Dec-22	7	00:00 - 06:00	23	Rat	0
Beaux Songes	13-Dec-22	7	00:00 - 06:00	23	Monkey	0
Beaux Songes	13-Dec-22	7	00:00 - 06:00	24	Bat	21
Beaux Songes	13-Dec-22	7	00:00 - 06:00	24	Bird	1
Beaux Songes	13-Dec-22	7	00:00 - 06:00	24	Rat	0
Beaux Songes	13-Dec-22	7	00:00 - 06:00	24	Monkey	0
Beaux Songes	13-Dec-22	7	00:00 - 06:00	24	Others	0
Beaux Songes	13-Dec-22	7	00:00 - 06:00	13A	Bat	7
Beaux Songes	13-Dec-22	7	00:00 - 06:00	13A	Others	1
Beaux Songes	13-Dec-22	7	00:00 - 06:00	13A	Bird	0
Beaux Songes	13-Dec-22	7	00:00 - 06:00	13A	Rat	0
Beaux Songes	13-Dec-22	7	00:00 - 06:00	13A	Monkey	0
Beaux Songes	13-Dec-22	7	00:00 - 06:00	15A	Bat	19
Beaux Songes	13-Dec-22	7	00:00 - 06:00	15A	Bird	0
Beaux Songes	13-Dec-22	7	00:00 - 06:00	15A	Rat	0
Beaux Songes	13-Dec-22	7	00:00 - 06:00	15A	Monkey	0
Beaux Songes	13-Dec-22	7	00:00 - 06:00	15A	Others	0
Beaux Songes	13-Dec-22	8	06:00 - 12:00	14	Bird	4
Beaux Songes	13-Dec-22	8	06:00 - 12:00	14	Bat	0
Beaux Songes	13-Dec-22	8	06:00 - 12:00	14	Rat	0
Beaux Songes	13-Dec-22	8	06:00 - 12:00	14	Monkey	0
Beaux Songes	13-Dec-22	8	06:00 - 12:00	14	Others	0
Beaux Songes	13-Dec-22	8	06:00 - 12:00	16	Bird	0
Beaux Songes	13-Dec-22	8	06:00 - 12:00	16	Bat	0
Beaux Songes	13-Dec-22	8	06:00 - 12:00	16	Rat	0
Beaux Songes	13-Dec-22	8	06:00 - 12:00	16	Monkey	0
Beaux Songes	13-Dec-22	8	06:00 - 12:00	16	Others	0
Beaux Songes	13-Dec-22	8	06:00 - 12:00	17	Bird	2
Beaux Songes	13-Dec-22	8	06:00 - 12:00	17	Bat	0
Beaux Songes	13-Dec-22	8	06:00 - 12:00	17	Rat	0
Beaux Songes	13-Dec-22	8	06:00 - 12:00	17	Monkey	0
Beaux Songes	13-Dec-22	8	06:00 - 12:00	17	Others	0
Beaux Songes	13-Dec-22	8	06:00 - 12:00	18	Bird	0
Beaux Songes	13-Dec-22	8	06:00 - 12:00	18	Bat	0
Beaux Songes	13-Dec-22	8	06:00 - 12:00	18	Rat	0
Beaux Songes	13-Dec-22	8	06:00 - 12:00	18	Monkey	0
Beaux Songes	13-Dec-22	8	06:00 - 12:00	18	Others	0
Beaux Songes	13-Dec-22	8	06:00 - 12:00	19	Bird	0
Beaux Songes	13-Dec-22	8	06:00 - 12:00	19	Bat	0
Beaux Songes	13-Dec-22	8	06:00 - 12:00	19	Rat	0
Beaux Songes	13-Dec-22	8	06:00 - 12:00	19	Monkey	0
Beaux Songes	13-Dec-22	8	06:00 - 12:00	19	Others	0
Beaux Songes	13-Dec-22	8	06:00 - 12:00	20	Bird	2
Beaux Songes	13-Dec-22	8	06:00 - 12:00	20	Bat	0
Beaux Songes	13-Dec-22	8	06:00 - 12:00	20	Rat	0
Beaux Songes	13-Dec-22	8	06:00 - 12:00	20	Monkey	0
Beaux Songes	13-Dec-22	8	06:00 - 12:00	20	Others	0
Beaux Songes	13-Dec-22	8	06:00 - 12:00	21	Bird	0
Beaux Songes	13-Dec-22	8	06:00 - 12:00	21	Bat	0
Beaux Songes	13-Dec-22	8	06:00 - 12:00	21	Rat	0
Beaux Songes	13-Dec-22	8	06:00 - 12:00	21	Monkey	0
Beaux Songes	13-Dec-22	8	06:00 - 12:00	21	Others	0
Beaux Songes	13-Dec-22	8	06:00 - 12:00	22	Bird	2
Beaux Songes	13-Dec-22	8	06:00 - 12:00	22	Bat	0
Beaux Songes	13-Dec-22	8	06:00 - 12:00	22	Rat	0
Beaux Songes	13-Dec-22	8	06:00 - 12:00	22	Monkey	0
Beaux Songes	13-Dec-22	8	06:00 - 12:00	22	Others	0
Beaux Songes	13-Dec-22	8	06:00 - 12:00	23	Bird	0
Beaux Songes	13-Dec-22	8	06:00 - 12:00	23	Bat	0
Beaux Songes	13-Dec-22	8	06:00 - 12:00	23	Rat	0
Beaux Songes	13-Dec-22	8	06:00 - 12:00	23	Monkey	0
Beaux Songes	13-Dec-22	8	06:00 - 12:00	23	Others	0
Beaux Songes	13-Dec-22	8	06:00 - 12:00	24	Bird	0
Beaux Songes	13-Dec-22	8	06:00 - 12:00	24	Bat	0
Beaux Songes	13-Dec-22	8	06:00 - 12:00	24	Rat	0
Beaux Songes	13-Dec-22	8	06:00 - 12:00	24	Monkey	0
Beaux Songes	13-Dec-22	8	06:00 - 12:00	24	Others	0
Beaux Songes	13-Dec-22	8	06:00 - 12:00	13A	Bird	0
Beaux Songes	13-Dec-22	8	06:00 - 12:00	13A	Bat	0
Beaux Songes	13-Dec-22	8	06:00 - 12:00	13A	Rat	0
Beaux Songes	13-Dec-22	8	06:00 - 12:00	13A	Monkey	0
Beaux Songes	13-Dec-22	8	06:00 - 12:00	13A	Others	0
Beaux Songes	13-Dec-22	8	06:00 - 12:00	15A	Bird	0
Beaux Songes	13-Dec-22	8	06:00 - 12:00	15A	Bat	0
Beaux Songes	13-Dec-22	8	06:00 - 12:00	15A	Rat	0
Beaux Songes	13-Dec-22	8	06:00 - 12:00	15A	Monkey	0
Beaux Songes	13-Dec-22	8	06:00 - 12:00	15A	Others	0
Beaux Songes	13-Dec-22	8	12:00 - 18:00	14	Bird	4
Beaux Songes	13-Dec-22	8	12:00 - 18:00	14	Bat	0
Beaux Songes	13-Dec-22	8	12:00 - 18:00	14	Rat	0
Beaux Songes	13-Dec-22	8	12:00 - 18:00	14	Monkey	0
Beaux Songes	13-Dec-22	8	12:00 - 18:00	14	Others	0
Beaux Songes	13-Dec-22	8	12:00 - 18:00	16	Bird	1
Beaux Songes	13-Dec-22	8	12:00 - 18:00	16	Bat	0
Beaux Songes	13-Dec-22	8	12:00 - 18:00	16	Rat	0
Beaux Songes	13-Dec-22	8	12:00 - 18:00	16	Monkey	0
Beaux Songes	13-Dec-22	8	12:00 - 18:00	16	Others	0
Beaux Songes	13-Dec-22	8	12:00 - 18:00	17	Bird	0
Beaux Songes	13-Dec-22	8	12:00 - 18:00	17	Bat	0
Beaux Songes	13-Dec-22	8	12:00 - 18:00	17	Rat	0
Beaux Songes	13-Dec-22	8	12:00 - 18:00	17	Monkey	0
Beaux Songes	13-Dec-22	8	12:00 - 18:00	17	Others	0
Beaux Songes	13-Dec-22	8	12:00 - 18:00	18	Bird	1
Beaux Songes	13-Dec-22	8	12:00 - 18:00	18	Bat	0
Beaux Songes	13-Dec-22	8	12:00 - 18:00	18	Rat	0
Beaux Songes	13-Dec-22	8	12:00 - 18:00	18	Monkey	0
Beaux Songes	13-Dec-22	8	12:00 - 18:00	18	Others	0
Beaux Songes	13-Dec-22	8	12:00 - 18:00	19	Bird	0
Beaux Songes	13-Dec-22	8	12:00 - 18:00	19	Bat	0
Beaux Songes	13-Dec-22	8	12:00 - 18:00	19	Rat	0
Beaux Songes	13-Dec-22	8	12:00 - 18:00	19	Monkey	0
Beaux Songes	13-Dec-22	8	12:00 - 18:00	19	Others	0
Beaux Songes	13-Dec-22	8	12:00 - 18:00	20	Bird	0
Beaux Songes	13-Dec-22	8	12:00 - 18:00	20	Bat	0
Beaux Songes	13-Dec-22	8	12:00 - 18:00	20	Rat	0
Beaux Songes	13-Dec-22	8	12:00 - 18:00	20	Monkey	0
Beaux Songes	13-Dec-22	8	12:00 - 18:00	20	Others	0
Beaux Songes	13-Dec-22	8	12:00 - 18:00	21	Bird	0
Beaux Songes	13-Dec-22	8	12:00 - 18:00	21	Bat	0
Beaux Songes	13-Dec-22	8	12:00 - 18:00	21	Rat	0
Beaux Songes	13-Dec-22	8	12:00 - 18:00	21	Monkey	0
Beaux Songes	13-Dec-22	8	12:00 - 18:00	21	Others	0
Beaux Songes	13-Dec-22	8	12:00 - 18:00	22	Bird	0
Beaux Songes	13-Dec-22	8	12:00 - 18:00	22	Bat	0
Beaux Songes	13-Dec-22	8	12:00 - 18:00	22	Rat	0
Beaux Songes	13-Dec-22	8	12:00 - 18:00	22	Monkey	0
Beaux Songes	13-Dec-22	8	12:00 - 18:00	22	Others	0
Beaux Songes	13-Dec-22	8	12:00 - 18:00	23	Bird	0
Beaux Songes	13-Dec-22	8	12:00 - 18:00	23	Bat	0
Beaux Songes	13-Dec-22	8	12:00 - 18:00	23	Rat	0
Beaux Songes	13-Dec-22	8	12:00 - 18:00	23	Monkey	0
Beaux Songes	13-Dec-22	8	12:00 - 18:00	23	Others	0
Beaux Songes	13-Dec-22	8	12:00 - 18:00	24	Bird	0
Beaux Songes	13-Dec-22	8	12:00 - 18:00	24	Bat	0
Beaux Songes	13-Dec-22	8	12:00 - 18:00	24	Rat	0
Beaux Songes	13-Dec-22	8	12:00 - 18:00	24	Monkey	0
Beaux Songes	13-Dec-22	8	12:00 - 18:00	24	Others	0
Beaux Songes	13-Dec-22	8	12:00 - 18:00	13A	Bird	0
Beaux Songes	13-Dec-22	8	12:00 - 18:00	13A	Bat	0
Beaux Songes	13-Dec-22	8	12:00 - 18:00	13A	Rat	0
Beaux Songes	13-Dec-22	8	12:00 - 18:00	13A	Monkey	0
Beaux Songes	13-Dec-22	8	12:00 - 18:00	13A	Others	0
Beaux Songes	13-Dec-22	8	12:00 - 18:00	15A	Bird	0
Beaux Songes	13-Dec-22	8	12:00 - 18:00	15A	Bat	0
Beaux Songes	13-Dec-22	8	12:00 - 18:00	15A	Rat	0
Beaux Songes	13-Dec-22	8	12:00 - 18:00	15A	Monkey	0
Beaux Songes	13-Dec-22	8	12:00 - 18:00	15A	Others	0
Beaux Songes	13-Dec-22	8	18:00 - 00:00	14	Bat	14
Beaux Songes	13-Dec-22	8	18:00 - 00:00	14	Bird	0
Beaux Songes	13-Dec-22	8	18:00 - 00:00	14	Rat	0
Beaux Songes	13-Dec-22	8	18:00 - 00:00	14	Monkey	0
Beaux Songes	13-Dec-22	8	18:00 - 00:00	14	Others	0
Beaux Songes	13-Dec-22	8	18:00 - 00:00	16	Bat	1
Beaux Songes	13-Dec-22	8	18:00 - 00:00	16	Bird	0
Beaux Songes	13-Dec-22	8	18:00 - 00:00	16	Rat	0
Beaux Songes	13-Dec-22	8	18:00 - 00:00	16	Monkey	0
Beaux Songes	13-Dec-22	8	18:00 - 00:00	16	Others	0
Beaux Songes	13-Dec-22	8	18:00 - 00:00	17	Bat	19
Beaux Songes	13-Dec-22	8	18:00 - 00:00	17	Bird	0
Beaux Songes	13-Dec-22	8	18:00 - 00:00	17	Rat	0
Beaux Songes	13-Dec-22	8	18:00 - 00:00	17	Monkey	0
Beaux Songes	13-Dec-22	8	18:00 - 00:00	17	Others	0
Beaux Songes	13-Dec-22	8	18:00 - 00:00	18	Bat	5
Beaux Songes	13-Dec-22	8	18:00 - 00:00	18	Bird	1
Beaux Songes	13-Dec-22	8	18:00 - 00:00	18	Rat	0
Beaux Songes	13-Dec-22	8	18:00 - 00:00	18	Monkey	0
Beaux Songes	13-Dec-22	8	18:00 - 00:00	18	Others	0
Beaux Songes	13-Dec-22	8	18:00 - 00:00	19	Bat	0
Beaux Songes	13-Dec-22	8	18:00 - 00:00	19	Bird	0
Beaux Songes	13-Dec-22	8	18:00 - 00:00	19	Rat	0
Beaux Songes	13-Dec-22	8	18:00 - 00:00	19	Monkey	0
Beaux Songes	13-Dec-22	8	18:00 - 00:00	19	Others	0
Beaux Songes	13-Dec-22	8	18:00 - 00:00	20	Bat	9
Beaux Songes	13-Dec-22	8	18:00 - 00:00	20	Bird	0
Beaux Songes	13-Dec-22	8	18:00 - 00:00	20	Rat	0
Beaux Songes	13-Dec-22	8	18:00 - 00:00	20	Monkey	0
Beaux Songes	13-Dec-22	8	18:00 - 00:00	20	Others	0
Beaux Songes	13-Dec-22	8	18:00 - 00:00	21	Bat	2
Beaux Songes	13-Dec-22	8	18:00 - 00:00	21	Bird	0
Beaux Songes	13-Dec-22	8	18:00 - 00:00	21	Rat	0
Beaux Songes	13-Dec-22	8	18:00 - 00:00	21	Monkey	0
Beaux Songes	13-Dec-22	8	18:00 - 00:00	21	Others	0
Beaux Songes	13-Dec-22	8	18:00 - 00:00	22	Bat	35
Beaux Songes	13-Dec-22	8	18:00 - 00:00	22	Others	1
Beaux Songes	13-Dec-22	8	18:00 - 00:00	22	Rat	1
Beaux Songes	13-Dec-22	8	18:00 - 00:00	22	Bird	0
Beaux Songes	13-Dec-22	8	18:00 - 00:00	22	Monkey	0
Beaux Songes	13-Dec-22	8	18:00 - 00:00	23	Bat	14
Beaux Songes	13-Dec-22	8	18:00 - 00:00	23	Bird	0
Beaux Songes	13-Dec-22	8	18:00 - 00:00	23	Rat	0
Beaux Songes	13-Dec-22	8	18:00 - 00:00	23	Monkey	0
Beaux Songes	13-Dec-22	8	18:00 - 00:00	23	Others	0
Beaux Songes	13-Dec-22	8	18:00 - 00:00	24	Bat	19
Beaux Songes	13-Dec-22	8	18:00 - 00:00	24	Others	1
Beaux Songes	13-Dec-22	8	18:00 - 00:00	24	Bird	0
Beaux Songes	13-Dec-22	8	18:00 - 00:00	24	Rat	0
Beaux Songes	13-Dec-22	8	18:00 - 00:00	24	Monkey	0
Beaux Songes	13-Dec-22	8	18:00 - 00:00	13A	Bat	10
Beaux Songes	13-Dec-22	8	18:00 - 00:00	13A	Others	1
Beaux Songes	13-Dec-22	8	18:00 - 00:00	13A	Bird	0
Beaux Songes	13-Dec-22	8	18:00 - 00:00	13A	Rat	0
Beaux Songes	13-Dec-22	8	18:00 - 00:00	13A	Monkey	0
Beaux Songes	13-Dec-22	8	18:00 - 00:00	15A	Bat	11
Beaux Songes	13-Dec-22	8	18:00 - 00:00	15A	Others	0
Beaux Songes	13-Dec-22	8	18:00 - 00:00	15A	Bird	0
Beaux Songes	13-Dec-22	8	18:00 - 00:00	15A	Rat	0
Beaux Songes	13-Dec-22	8	18:00 - 00:00	15A	Monkey	0
Beaux Songes	14-Dec-22	8	00:00 - 06:00	14	Bat	9
Beaux Songes	14-Dec-22	8	00:00 - 06:00	14	Bird	2
Beaux Songes	14-Dec-22	8	00:00 - 06:00	14	Others	2
Beaux Songes	14-Dec-22	8	00:00 - 06:00	14	Rat	0
Beaux Songes	14-Dec-22	8	00:00 - 06:00	14	Monkey	0
Beaux Songes	14-Dec-22	8	00:00 - 06:00	16	Others	1
Beaux Songes	14-Dec-22	8	00:00 - 06:00	16	Bat	0
Beaux Songes	14-Dec-22	8	00:00 - 06:00	16	Bird	0
Beaux Songes	14-Dec-22	8	00:00 - 06:00	16	Rat	0
Beaux Songes	14-Dec-22	8	00:00 - 06:00	16	Monkey	0
Beaux Songes	14-Dec-22	8	00:00 - 06:00	17	Bat	5
Beaux Songes	14-Dec-22	8	00:00 - 06:00	17	Bird	1
Beaux Songes	14-Dec-22	8	00:00 - 06:00	17	Rat	0
Beaux Songes	14-Dec-22	8	00:00 - 06:00	17	Monkey	0
Beaux Songes	14-Dec-22	8	00:00 - 06:00	17	Others	0
Beaux Songes	14-Dec-22	8	00:00 - 06:00	18	Bat	5
Beaux Songes	14-Dec-22	8	00:00 - 06:00	18	Bird	1
Beaux Songes	14-Dec-22	8	00:00 - 06:00	18	Rat	0
Beaux Songes	14-Dec-22	8	00:00 - 06:00	18	Monkey	0
Beaux Songes	14-Dec-22	8	00:00 - 06:00	18	Others	0
Beaux Songes	14-Dec-22	8	00:00 - 06:00	19	Bat	0
Beaux Songes	14-Dec-22	8	00:00 - 06:00	19	Bird	0
Beaux Songes	14-Dec-22	8	00:00 - 06:00	19	Rat	0
Beaux Songes	14-Dec-22	8	00:00 - 06:00	19	Monkey	0
Beaux Songes	14-Dec-22	8	00:00 - 06:00	19	Others	0
Beaux Songes	14-Dec-22	8	00:00 - 06:00	20	Bat	5
Beaux Songes	14-Dec-22	8	00:00 - 06:00	20	Bird	0
Beaux Songes	14-Dec-22	8	00:00 - 06:00	20	Rat	0
Beaux Songes	14-Dec-22	8	00:00 - 06:00	20	Monkey	0
Beaux Songes	14-Dec-22	8	00:00 - 06:00	20	Others	0
Beaux Songes	14-Dec-22	8	00:00 - 06:00	21	Bat	3
Beaux Songes	14-Dec-22	8	00:00 - 06:00	21	Bird	0
Beaux Songes	14-Dec-22	8	00:00 - 06:00	21	Rat	0
Beaux Songes	14-Dec-22	8	00:00 - 06:00	21	Monkey	0
Beaux Songes	14-Dec-22	8	00:00 - 06:00	21	Others	0
Beaux Songes	14-Dec-22	8	00:00 - 06:00	22	Bat	8
Beaux Songes	14-Dec-22	8	00:00 - 06:00	22	Bird	2
Beaux Songes	14-Dec-22	8	00:00 - 06:00	22	Others	1
Beaux Songes	14-Dec-22	8	00:00 - 06:00	22	Rat	0
Beaux Songes	14-Dec-22	8	00:00 - 06:00	22	Monkey	0
Beaux Songes	14-Dec-22	8	00:00 - 06:00	23	Bat	5
Beaux Songes	14-Dec-22	8	00:00 - 06:00	23	Bird	1
Beaux Songes	14-Dec-22	8	00:00 - 06:00	23	Others	0
Beaux Songes	14-Dec-22	8	00:00 - 06:00	23	Rat	0
Beaux Songes	14-Dec-22	8	00:00 - 06:00	23	Monkey	0
Beaux Songes	14-Dec-22	8	00:00 - 06:00	24	Bat	9
Beaux Songes	14-Dec-22	8	00:00 - 06:00	24	Bird	3
Beaux Songes	14-Dec-22	8	00:00 - 06:00	24	Others	0
Beaux Songes	14-Dec-22	8	00:00 - 06:00	24	Rat	0
Beaux Songes	14-Dec-22	8	00:00 - 06:00	24	Monkey	0
Beaux Songes	14-Dec-22	8	00:00 - 06:00	13A	Bat	4
Beaux Songes	14-Dec-22	8	00:00 - 06:00	13A	Bird	0
Beaux Songes	14-Dec-22	8	00:00 - 06:00	13A	Others	0
Beaux Songes	14-Dec-22	8	00:00 - 06:00	13A	Rat	0
Beaux Songes	14-Dec-22	8	00:00 - 06:00	13A	Monkey	0
Beaux Songes	14-Dec-22	8	00:00 - 06:00	15A	Bat	3
Beaux Songes	14-Dec-22	8	00:00 - 06:00	15A	Bird	0
Beaux Songes	14-Dec-22	8	00:00 - 06:00	15A	Others	0
Beaux Songes	14-Dec-22	8	00:00 - 06:00	15A	Rat	0
Beaux Songes	14-Dec-22	8	00:00 - 06:00	15A	Monkey	0
Beaux Songes	14-Dec-22	9	06:00 - 12:00	14	Bird	6
Beaux Songes	14-Dec-22	9	06:00 - 12:00	14	Bat	0
Beaux Songes	14-Dec-22	9	06:00 - 12:00	14	Rat	0
Beaux Songes	14-Dec-22	9	06:00 - 12:00	14	Monkey	0
Beaux Songes	14-Dec-22	9	06:00 - 12:00	14	Others	0
Beaux Songes	14-Dec-22	9	06:00 - 12:00	16	Bird	1
Beaux Songes	14-Dec-22	9	06:00 - 12:00	16	Others	1
Beaux Songes	14-Dec-22	9	06:00 - 12:00	16	Bat	0
Beaux Songes	14-Dec-22	9	06:00 - 12:00	16	Rat	0
Beaux Songes	14-Dec-22	9	06:00 - 12:00	16	Monkey	0
Beaux Songes	14-Dec-22	9	06:00 - 12:00	17	Bat	1
Beaux Songes	14-Dec-22	9	06:00 - 12:00	17	Bird	10
Beaux Songes	14-Dec-22	9	06:00 - 12:00	17	Rat	0
Beaux Songes	14-Dec-22	9	06:00 - 12:00	17	Monkey	0
Beaux Songes	14-Dec-22	9	06:00 - 12:00	17	Others	0
Beaux Songes	14-Dec-22	9	06:00 - 12:00	18	Bird	2
Beaux Songes	14-Dec-22	9	06:00 - 12:00	18	Bat	0
Beaux Songes	14-Dec-22	9	06:00 - 12:00	18	Rat	0
Beaux Songes	14-Dec-22	9	06:00 - 12:00	18	Monkey	0
Beaux Songes	14-Dec-22	9	06:00 - 12:00	18	Others	0
Beaux Songes	14-Dec-22	9	06:00 - 12:00	19	Bird	0
Beaux Songes	14-Dec-22	9	06:00 - 12:00	19	Bat	0
Beaux Songes	14-Dec-22	9	06:00 - 12:00	19	Rat	0
Beaux Songes	14-Dec-22	9	06:00 - 12:00	19	Monkey	0
Beaux Songes	14-Dec-22	9	06:00 - 12:00	19	Others	0
Beaux Songes	14-Dec-22	9	06:00 - 12:00	20	Bird	1
Beaux Songes	14-Dec-22	9	06:00 - 12:00	20	Others	1
Beaux Songes	14-Dec-22	9	06:00 - 12:00	20	Bat	0
Beaux Songes	14-Dec-22	9	06:00 - 12:00	20	Rat	0
Beaux Songes	14-Dec-22	9	06:00 - 12:00	20	Monkey	0
Beaux Songes	14-Dec-22	9	06:00 - 12:00	21	Bird	1
Beaux Songes	14-Dec-22	9	06:00 - 12:00	21	Others	0
Beaux Songes	14-Dec-22	9	06:00 - 12:00	21	Bat	0
Beaux Songes	14-Dec-22	9	06:00 - 12:00	21	Rat	0
Beaux Songes	14-Dec-22	9	06:00 - 12:00	21	Monkey	0
Beaux Songes	14-Dec-22	9	06:00 - 12:00	22	Bird	4
Beaux Songes	14-Dec-22	9	06:00 - 12:00	22	Others	0
Beaux Songes	14-Dec-22	9	06:00 - 12:00	22	Bat	0
Beaux Songes	14-Dec-22	9	06:00 - 12:00	22	Rat	0
Beaux Songes	14-Dec-22	9	06:00 - 12:00	22	Monkey	0
Beaux Songes	14-Dec-22	9	06:00 - 12:00	23	Bird	0
Beaux Songes	14-Dec-22	9	06:00 - 12:00	23	Others	0
Beaux Songes	14-Dec-22	9	06:00 - 12:00	23	Bat	0
Beaux Songes	14-Dec-22	9	06:00 - 12:00	23	Rat	0
Beaux Songes	14-Dec-22	9	06:00 - 12:00	23	Monkey	0
Beaux Songes	14-Dec-22	9	06:00 - 12:00	24	Bird	0
Beaux Songes	14-Dec-22	9	06:00 - 12:00	24	Others	0
Beaux Songes	14-Dec-22	9	06:00 - 12:00	24	Bat	0
Beaux Songes	14-Dec-22	9	06:00 - 12:00	24	Rat	0
Beaux Songes	14-Dec-22	9	06:00 - 12:00	24	Monkey	0
Beaux Songes	14-Dec-22	9	06:00 - 12:00	13A	Bird	0
Beaux Songes	14-Dec-22	9	06:00 - 12:00	13A	Others	0
Beaux Songes	14-Dec-22	9	06:00 - 12:00	13A	Bat	0
Beaux Songes	14-Dec-22	9	06:00 - 12:00	13A	Rat	0
Beaux Songes	14-Dec-22	9	06:00 - 12:00	13A	Monkey	0
Beaux Songes	14-Dec-22	9	06:00 - 12:00	15A	Bird	0
Beaux Songes	14-Dec-22	9	06:00 - 12:00	15A	Others	0
Beaux Songes	14-Dec-22	9	06:00 - 12:00	15A	Bat	0
Beaux Songes	14-Dec-22	9	06:00 - 12:00	15A	Rat	0
Beaux Songes	14-Dec-22	9	06:00 - 12:00	15A	Monkey	0
Beaux Songes	14-Dec-22	9	12:00 - 18:00	14	Bat	0
Beaux Songes	14-Dec-22	9	12:00 - 18:00	14	Bird	0
Beaux Songes	14-Dec-22	9	12:00 - 18:00	14	Rat	0
Beaux Songes	14-Dec-22	9	12:00 - 18:00	14	Monkey	0
Beaux Songes	14-Dec-22	9	12:00 - 18:00	14	Others	0
Beaux Songes	14-Dec-22	9	12:00 - 18:00	16	Bat	0
Beaux Songes	14-Dec-22	9	12:00 - 18:00	16	Bird	0
Beaux Songes	14-Dec-22	9	12:00 - 18:00	16	Rat	0
Beaux Songes	14-Dec-22	9	12:00 - 18:00	16	Monkey	0
Beaux Songes	14-Dec-22	9	12:00 - 18:00	16	Others	0
Beaux Songes	14-Dec-22	9	12:00 - 18:00	17	Bird	2
Beaux Songes	14-Dec-22	9	12:00 - 18:00	17	Bat	0
Beaux Songes	14-Dec-22	9	12:00 - 18:00	17	Rat	0
Beaux Songes	14-Dec-22	9	12:00 - 18:00	17	Monkey	0
Beaux Songes	14-Dec-22	9	12:00 - 18:00	17	Others	0
Beaux Songes	14-Dec-22	9	12:00 - 18:00	18	Bat	0
Beaux Songes	14-Dec-22	9	12:00 - 18:00	18	Bird	0
Beaux Songes	14-Dec-22	9	12:00 - 18:00	18	Rat	0
Beaux Songes	14-Dec-22	9	12:00 - 18:00	18	Monkey	0
[truncated: 3,621 more rows]
