# Supplementary material for: A study of diel and seasonal patterns of loss of commercial lychee fruits to vertebrate frugivores: implications for mitigating a human-wildlife conflict
Source: PeerJ. 2025 Apr 21;13:e19269. doi: 10.7717/peerj.19269 (PMC12020736; doi:10.7717/peerj.19269)
Supplement: Supplemental Information 3 [file peerj-13-19269-s003.csv]

site	cycle	time.slot	time	tree	total.bat
Backyard	1	18:00 - 00:00	18:00 - 00:00	1	0
Backyard	1	18:00 - 00:00	18:00 - 00:00	2	0
Backyard	1	18:00 - 00:00	18:00 - 00:00	3	0
Backyard	1	18:00 - 00:00	18:00 - 00:00	4	9
Backyard	1	18:00 - 00:00	18:00 - 00:00	5	2
Backyard	1	00:00 - 06:00	00:00 - 06:00	1	0
Backyard	1	00:00 - 06:00	00:00 - 06:00	2	0
Backyard	1	00:00 - 06:00	00:00 - 06:00	3	0
Backyard	1	00:00 - 06:00	00:00 - 06:00	4	5
Backyard	1	00:00 - 06:00	00:00 - 06:00	5	3
Backyard	2	18:00 - 00:00	18:00 - 00:00	1	0
Backyard	2	18:00 - 00:00	18:00 - 00:00	2	1
Backyard	2	18:00 - 00:00	18:00 - 00:00	3	0
Backyard	2	18:00 - 00:00	18:00 - 00:00	4	8
Backyard	2	18:00 - 00:00	18:00 - 00:00	5	2
Backyard	2	00:00 - 06:00	00:00 - 06:00	1	0
Backyard	2	00:00 - 06:00	00:00 - 06:00	2	1
Backyard	2	00:00 - 06:00	00:00 - 06:00	3	0
Backyard	2	00:00 - 06:00	00:00 - 06:00	4	1
Backyard	2	00:00 - 06:00	00:00 - 06:00	5	0
Backyard	3	18:00 - 00:00	18:00 - 00:00	1	0
Backyard	3	18:00 - 00:00	18:00 - 00:00	2	2
Backyard	3	18:00 - 00:00	18:00 - 00:00	3	0
Backyard	3	18:00 - 00:00	18:00 - 00:00	4	7
Backyard	3	18:00 - 00:00	18:00 - 00:00	5	0
Backyard	3	00:00 - 06:00	00:00 - 06:00	1	0
Backyard	3	00:00 - 06:00	00:00 - 06:00	2	1
Backyard	3	00:00 - 06:00	00:00 - 06:00	3	0
Backyard	3	00:00 - 06:00	00:00 - 06:00	4	6
Backyard	3	00:00 - 06:00	00:00 - 06:00	5	0
Backyard	4	18:00 - 00:00	18:00 - 00:00	1	0
Backyard	4	18:00 - 00:00	18:00 - 00:00	2	4
Backyard	4	18:00 - 00:00	18:00 - 00:00	3	0
Backyard	4	18:00 - 00:00	18:00 - 00:00	4	15
Backyard	4	18:00 - 00:00	18:00 - 00:00	5	3
Backyard	4	00:00 - 06:00	00:00 - 06:00	1	0
Backyard	4	00:00 - 06:00	00:00 - 06:00	2	0
Backyard	4	00:00 - 06:00	00:00 - 06:00	3	0
Backyard	4	00:00 - 06:00	00:00 - 06:00	4	13
Backyard	4	00:00 - 06:00	00:00 - 06:00	5	1
Backyard	5	18:00 - 00:00	18:00 - 00:00	1	0
Backyard	5	18:00 - 00:00	18:00 - 00:00	2	0
Backyard	5	18:00 - 00:00	18:00 - 00:00	3	0
Backyard	5	18:00 - 00:00	18:00 - 00:00	4	10
Backyard	5	18:00 - 00:00	18:00 - 00:00	5	4
Backyard	5	00:00 - 06:00	00:00 - 06:00	1	0
Backyard	5	00:00 - 06:00	00:00 - 06:00	2	1
Backyard	5	00:00 - 06:00	00:00 - 06:00	3	1
Backyard	5	00:00 - 06:00	00:00 - 06:00	4	9
Backyard	5	00:00 - 06:00	00:00 - 06:00	5	3
Backyard	6	18:00 - 00:00	18:00 - 00:00	1	0
Backyard	6	18:00 - 00:00	18:00 - 00:00	2	0
Backyard	6	18:00 - 00:00	18:00 - 00:00	3	2
Backyard	6	18:00 - 00:00	18:00 - 00:00	4	11
Backyard	6	18:00 - 00:00	18:00 - 00:00	5	1
Backyard	6	00:00 - 06:00	00:00 - 06:00	1	0
Backyard	6	00:00 - 06:00	00:00 - 06:00	2	2
Backyard	6	00:00 - 06:00	00:00 - 06:00	3	0
Backyard	6	00:00 - 06:00	00:00 - 06:00	4	15
Backyard	6	00:00 - 06:00	00:00 - 06:00	5	3
Backyard	7	18:00 - 00:00	18:00 - 00:00	1	1
Backyard	7	18:00 - 00:00	18:00 - 00:00	2	0
Backyard	7	18:00 - 00:00	18:00 - 00:00	3	9
Backyard	7	18:00 - 00:00	18:00 - 00:00	4	27
Backyard	7	18:00 - 00:00	18:00 - 00:00	5	5
Backyard	7	00:00 - 06:00	00:00 - 06:00	1	0
Backyard	7	00:00 - 06:00	00:00 - 06:00	2	3
Backyard	7	00:00 - 06:00	00:00 - 06:00	3	1
Backyard	7	00:00 - 06:00	00:00 - 06:00	4	29
Backyard	7	00:00 - 06:00	00:00 - 06:00	5	2
Backyard	8	18:00 - 00:00	18:00 - 00:00	1	4
Backyard	8	18:00 - 00:00	18:00 - 00:00	2	3
Backyard	8	18:00 - 00:00	18:00 - 00:00	3	4
Backyard	8	18:00 - 00:00	18:00 - 00:00	4	29
Backyard	8	18:00 - 00:00	18:00 - 00:00	5	3
Backyard	8	00:00 - 06:00	00:00 - 06:00	1	6
Backyard	8	00:00 - 06:00	00:00 - 06:00	2	2
Backyard	8	00:00 - 06:00	00:00 - 06:00	3	7
Backyard	8	00:00 - 06:00	00:00 - 06:00	4	13
Backyard	8	00:00 - 06:00	00:00 - 06:00	5	1
Backyard	9	18:00 - 00:00	18:00 - 00:00	1	3
Backyard	9	18:00 - 00:00	18:00 - 00:00	2	1
Backyard	9	18:00 - 00:00	18:00 - 00:00	3	12
Backyard	9	18:00 - 00:00	18:00 - 00:00	4	15
Backyard	9	18:00 - 00:00	18:00 - 00:00	5	3
Backyard	9	00:00 - 06:00	00:00 - 06:00	1	1
Backyard	9	00:00 - 06:00	00:00 - 06:00	2	4
Backyard	9	00:00 - 06:00	00:00 - 06:00	3	1
Backyard	9	00:00 - 06:00	00:00 - 06:00	4	5
Backyard	9	00:00 - 06:00	00:00 - 06:00	5	2
Backyard	1	18:00 - 00:00	18:00 - 00:00	7	11
Backyard	1	00:00 - 06:00	00:00 - 06:00	7	18
Backyard	2	18:00 - 00:00	18:00 - 00:00	7	13
Backyard	2	00:00 - 06:00	00:00 - 06:00	7	8
Backyard	3	18:00 - 00:00	18:00 - 00:00	7	26
Backyard	3	00:00 - 06:00	00:00 - 06:00	7	8
Backyard	4	18:00 - 00:00	18:00 - 00:00	7	55
Backyard	4	00:00 - 06:00	00:00 - 06:00	7	8
Backyard	5	18:00 - 00:00	18:00 - 00:00	7	49
Backyard	5	00:00 - 06:00	00:00 - 06:00	7	20
Backyard	6	18:00 - 00:00	18:00 - 00:00	7	48
Backyard	6	00:00 - 06:00	00:00 - 06:00	7	9
Backyard	7	18:00 - 00:00	18:00 - 00:00	7	77
Backyard	7	00:00 - 06:00	00:00 - 06:00	7	21
Backyard	8	18:00 - 00:00	18:00 - 00:00	7	69
Backyard	8	00:00 - 06:00	00:00 - 06:00	7	29
Backyard	9	18:00 - 00:00	18:00 - 00:00	7	29
Backyard	9	00:00 - 06:00	00:00 - 06:00	7	16
Backyard	10	18:00 - 00:00	18:00 - 00:00	7	17
Backyard	10	00:00 - 06:00	00:00 - 06:00	7	5
Backyard	11	18:00 - 00:00	18:00 - 00:00	7	50
Backyard	11	00:00 - 06:00	00:00 - 06:00	7	23
Backyard	12	18:00 - 00:00	18:00 - 00:00	7	56
Backyard	12	00:00 - 06:00	00:00 - 06:00	7	18
Backyard	13	18:00 - 00:00	18:00 - 00:00	7	10
Backyard	13	00:00 - 06:00	00:00 - 06:00	7	8
Backyard	14	18:00 - 00:00	18:00 - 00:00	7	7
Backyard	14	00:00 - 06:00	00:00 - 06:00	7	3
Backyard	15	18:00 - 00:00	18:00 - 00:00	7	4
Backyard	15	00:00 - 06:00	00:00 - 06:00	7	2
