# Supplementary material for: A study of diel and seasonal patterns of loss of commercial lychee fruits to vertebrate frugivores: implications for mitigating a human-wildlife conflict
Source: PeerJ. 2025 Apr 21;13:e19269. doi: 10.7717/peerj.19269 (PMC12020736; doi:10.7717/peerj.19269)
Supplement: Supplemental Information 4 [file peerj-13-19269-s004.csv]

orchard	cycle	time	tree	damage.type	fruit.ripeness	amount.eaten
Beaux Songes	1	12:00 - 18:00	13	Other birds	0.25	0.25
Beaux Songes	1	18:00 - 00:00	14	Bat	0	0
Beaux Songes	1	18:00 - 00:00	14	Bat	0.25	0
Beaux Songes	1	18:00 - 00:00	14	Bat	0.25	0.25
Beaux Songes	1	18:00 - 00:00	16	Bat	0.25	0
Beaux Songes	1	18:00 - 00:00	16	Bat	0.25	0.25
Beaux Songes	1	18:00 - 00:00	16	Bat	0.25	0.5
Beaux Songes	1	18:00 - 00:00	16	Bat	0.25	1
Beaux Songes	1	18:00 - 00:00	16	Bat	0.5	0.5
Beaux Songes	1	18:00 - 00:00	17	Bat	0.25	0
Beaux Songes	1	18:00 - 00:00	17	Bat	0.5	0
Beaux Songes	1	18:00 - 00:00	18	Bat	0	0
Beaux Songes	1	18:00 - 00:00	18	Bat	0.25	0
Beaux Songes	1	18:00 - 00:00	19	Bat	0.25	0
Beaux Songes	1	18:00 - 00:00	19	Bat	0.25	0.25
Beaux Songes	1	18:00 - 00:00	19	Bat	0.25	0.5
Beaux Songes	1	18:00 - 00:00	19	Bat	0.25	0.75
Beaux Songes	1	18:00 - 00:00	20	Bat	0.25	0
Beaux Songes	1	18:00 - 00:00	20	Bat	0.5	0
Beaux Songes	1	18:00 - 00:00	21	Bat	0	0
Beaux Songes	1	18:00 - 00:00	21	Bat	0.25	0
Beaux Songes	1	18:00 - 00:00	22	Bat	0	0
Beaux Songes	1	18:00 - 00:00	22	Bat	0.25	0
Beaux Songes	1	18:00 - 00:00	22	Bat	0.25	0.25
Beaux Songes	1	18:00 - 00:00	22	Bat	0.25	0.5
Beaux Songes	1	18:00 - 00:00	22	Bat	0.25	0.75
Beaux Songes	1	18:00 - 00:00	22	Bat	0.5	0.75
Beaux Songes	1	18:00 - 00:00	22	Bat	0.5	1
Beaux Songes	1	18:00 - 00:00	23	Bat	0	0
Beaux Songes	1	18:00 - 00:00	23	Bat	0.25	0
Beaux Songes	1	18:00 - 00:00	23	Bat	0.25	0.25
Beaux Songes	1	18:00 - 00:00	23	Bat	0.25	0.5
Beaux Songes	1	18:00 - 00:00	23	Bat	0.25	0.75
Beaux Songes	1	18:00 - 00:00	23	Bat	0.25	1
Beaux Songes	1	18:00 - 00:00	23	Bat	0.5	0.5
Beaux Songes	1	18:00 - 00:00	24	Bat	0	0
Beaux Songes	1	18:00 - 00:00	24	Bat	0.25	0
Beaux Songes	1	18:00 - 00:00	24	Bat	0.25	0.25
Beaux Songes	1	18:00 - 00:00	24	Bat	0.25	0.5
Beaux Songes	1	00:00 - 06:00	13	Bat	0.5	0
Beaux Songes	1	00:00 - 06:00	16	Bat	0	0
Beaux Songes	1	00:00 - 06:00	16	Bat	0.25	0
Beaux Songes	1	00:00 - 06:00	16	Bat	0.25	0.25
Beaux Songes	1	00:00 - 06:00	16	Bat	0.25	1
Beaux Songes	1	00:00 - 06:00	16	Bat	0.5	0
Beaux Songes	1	00:00 - 06:00	16	Bat	0.5	0.25
Beaux Songes	1	00:00 - 06:00	17	Bat	0.25	0
Beaux Songes	1	00:00 - 06:00	17	Bat	0.25	0.25
Beaux Songes	1	00:00 - 06:00	17	Bat	0.25	0.75
Beaux Songes	1	00:00 - 06:00	17	Bat	0.75	0
Beaux Songes	1	00:00 - 06:00	18	Bat	0	0
Beaux Songes	1	00:00 - 06:00	18	Bat	0	0.25
Beaux Songes	1	00:00 - 06:00	18	Bat	0.25	0
Beaux Songes	1	00:00 - 06:00	18	Bat	0.25	0.25
Beaux Songes	1	00:00 - 06:00	19	Bat	0	0.25
Beaux Songes	1	00:00 - 06:00	19	Bat	0.25	0
Beaux Songes	1	00:00 - 06:00	19	Bat	0.5	0
Beaux Songes	1	00:00 - 06:00	20	Bat	0	0
Beaux Songes	1	00:00 - 06:00	20	Bat	0.25	0
Beaux Songes	1	00:00 - 06:00	21	Bat	0	0
Beaux Songes	1	00:00 - 06:00	21	Bat	0.25	0
Beaux Songes	1	00:00 - 06:00	22	Bat	0	0
Beaux Songes	1	00:00 - 06:00	22	Bat	0.25	0
Beaux Songes	1	00:00 - 06:00	22	Bat	0.25	0.25
Beaux Songes	1	00:00 - 06:00	22	Bat	0.25	0.5
Beaux Songes	1	00:00 - 06:00	22	Bat	0.5	0.5
Beaux Songes	1	00:00 - 06:00	23	Bat	0	0
Beaux Songes	1	00:00 - 06:00	23	Bat	0	0.25
Beaux Songes	1	00:00 - 06:00	23	Bat	0.25	0
Beaux Songes	1	00:00 - 06:00	23	Bat	0.25	0.25
Beaux Songes	1	00:00 - 06:00	23	Bat	0.25	0.5
Beaux Songes	1	00:00 - 06:00	23	Bat	0.25	1
Beaux Songes	1	00:00 - 06:00	24	Bat	0	0
Beaux Songes	1	00:00 - 06:00	24	Bat	0.25	0
Beaux Songes	1	06:00 - 12:00	16	Other birds	0.25	0.25
Beaux Songes	1	06:00 - 12:00	22	Parakeet	0.5	0
Beaux Songes	1	06:00 - 12:00	24	Parakeet	0	0
Beaux Songes	2	12:00 - 18:00	13	Parakeet	0.25	0.25
Beaux Songes	2	12:00 - 18:00	17	Parakeet	0.25	0
Beaux Songes	2	18:00 - 00:00	21	Bat	0	0
Beaux Songes	2	18:00 - 00:00	21	Bat	0.25	0
Beaux Songes	2	18:00 - 00:00	21	Bat	0.25	0.25
Beaux Songes	2	18:00 - 00:00	21	Bat	0.25	0.5
Beaux Songes	2	18:00 - 00:00	21	Bat	0.25	0.75
Beaux Songes	2	18:00 - 00:00	21	Bat	0.5	1
Beaux Songes	2	18:00 - 00:00	23	Bat	0.5	0
Beaux Songes	2	18:00 - 00:00	24	Bat	0	0
Beaux Songes	2	18:00 - 00:00	24	Bat	0.25	0
Beaux Songes	2	18:00 - 00:00	24	Bat	0.25	0.25
Beaux Songes	2	00:00 - 06:00	22	Bat	0	0
Beaux Songes	2	00:00 - 06:00	22	Bat	0.25	0
Beaux Songes	2	00:00 - 06:00	22	Bat	0.25	0.25
Beaux Songes	2	00:00 - 06:00	22	Bat	0.25	0.5
Beaux Songes	2	00:00 - 06:00	22	Bat	0.25	1
Beaux Songes	2	00:00 - 06:00	22	Other birds	0	0.25
Beaux Songes	2	00:00 - 06:00	23	Bat	0	0
Beaux Songes	2	00:00 - 06:00	23	Bat	0	0.25
Beaux Songes	2	00:00 - 06:00	23	Bat	0	0.5
Beaux Songes	2	00:00 - 06:00	23	Bat	0.25	0
Beaux Songes	2	00:00 - 06:00	23	Bat	0.25	0.25
Beaux Songes	2	00:00 - 06:00	23	Bat	0.25	0.75
Beaux Songes	2	00:00 - 06:00	23	Bat	0.25	1
Beaux Songes	2	00:00 - 06:00	24	Bat	0	0
Beaux Songes	2	00:00 - 06:00	24	Bat	0	0.25
Beaux Songes	2	00:00 - 06:00	24	Bat	0.25	0
Beaux Songes	2	00:00 - 06:00	24	Bat	0.25	0.25
Beaux Songes	2	06:00 - 12:00	22	Parakeet	0.25	0.5
Beaux Songes	3	18:00 - 00:00	16	Bat	0	0
Beaux Songes	3	18:00 - 00:00	16	Bat	0.25	0
Beaux Songes	3	18:00 - 00:00	16	Bat	0.25	0.25
Beaux Songes	3	18:00 - 00:00	17	Bat	0.25	0
Beaux Songes	3	18:00 - 00:00	17	Bat	0.25	0.25
Beaux Songes	3	18:00 - 00:00	18	Bat	0	0
Beaux Songes	3	18:00 - 00:00	18	Bat	0	0.25
Beaux Songes	3	18:00 - 00:00	18	Bat	0.25	0
Beaux Songes	3	18:00 - 00:00	18	Bat	0.25	0.25
Beaux Songes	3	18:00 - 00:00	18	Bat	0.25	0.75
Beaux Songes	3	18:00 - 00:00	19	Bat	0.25	0.25
Beaux Songes	3	18:00 - 00:00	20	Bat	0	0
Beaux Songes	3	18:00 - 00:00	20	Bat	0.25	0
Beaux Songes	3	18:00 - 00:00	21	Bat	0	0
Beaux Songes	3	18:00 - 00:00	21	Bat	0.25	0
Beaux Songes	3	18:00 - 00:00	22	Bat	0	0
Beaux Songes	3	18:00 - 00:00	22	Bat	0	0.25
Beaux Songes	3	18:00 - 00:00	22	Bat	0.25	0
Beaux Songes	3	18:00 - 00:00	22	Bat	0.25	0.25
Beaux Songes	3	18:00 - 00:00	22	Bat	0.25	0.5
Beaux Songes	3	18:00 - 00:00	22	Bat	0.25	0.75
Beaux Songes	3	18:00 - 00:00	22	Bat	0.5	1
Beaux Songes	3	18:00 - 00:00	23	Bat	0	0
Beaux Songes	3	18:00 - 00:00	23	Bat	0	0.25
Beaux Songes	3	18:00 - 00:00	23	Bat	0.25	0
Beaux Songes	3	18:00 - 00:00	23	Bat	0.25	0.25
Beaux Songes	3	18:00 - 00:00	23	Bat	0.25	0.5
Beaux Songes	3	18:00 - 00:00	23	Bat	0.25	1
Beaux Songes	3	18:00 - 00:00	24	Bat	0	0
Beaux Songes	3	18:00 - 00:00	24	Bat	0	0.25
Beaux Songes	3	18:00 - 00:00	24	Bat	0.25	0
Beaux Songes	3	18:00 - 00:00	24	Bat	0.25	0.25
Beaux Songes	3	00:00 - 06:00	14	Bat	0	0
Beaux Songes	3	00:00 - 06:00	14	Bat	0.25	0
Beaux Songes	3	00:00 - 06:00	16	Other birds	0.25	0.25
Beaux Songes	3	00:00 - 06:00	17	Bat	0.25	0
Beaux Songes	3	00:00 - 06:00	17	Bat	0.25	0.25
Beaux Songes	3	00:00 - 06:00	17	Bat	0.5	0.75
Beaux Songes	3	00:00 - 06:00	18	Bat	0	0
Beaux Songes	3	00:00 - 06:00	18	Bat	0	0.25
Beaux Songes	3	00:00 - 06:00	18	Bat	0.25	0.25
Beaux Songes	3	00:00 - 06:00	18	Bat	0.25	0.75
Beaux Songes	3	00:00 - 06:00	19	Bat	0	0
Beaux Songes	3	00:00 - 06:00	19	Bat	0.25	0
Beaux Songes	3	00:00 - 06:00	20	Bat	0.25	0
Beaux Songes	3	00:00 - 06:00	21	Bat	0	0
Beaux Songes	3	00:00 - 06:00	21	Bat	0	0.25
Beaux Songes	3	00:00 - 06:00	21	Bat	0.25	0
Beaux Songes	3	00:00 - 06:00	22	Bat	0	0
Beaux Songes	3	00:00 - 06:00	22	Bat	0	0.25
Beaux Songes	3	00:00 - 06:00	22	Bat	0.25	0
Beaux Songes	3	00:00 - 06:00	22	Bat	0.25	0.25
Beaux Songes	3	00:00 - 06:00	22	Bat	0.25	0.75
Beaux Songes	3	00:00 - 06:00	23	Bat	0	0
Beaux Songes	3	00:00 - 06:00	24	Bat	0	0
Beaux Songes	3	00:00 - 06:00	24	Bat	0.25	0
Beaux Songes	3	00:00 - 06:00	24	Bat	0.25	0.25
Beaux Songes	3	06:00 - 12:00	16	Parakeet	0.5	0
Beaux Songes	3	06:00 - 12:00	17	Parakeet	0.5	0
Beaux Songes	3	06:00 - 12:00	19	Parakeet	0.25	0.25
Beaux Songes	3	06:00 - 12:00	24	Parakeet	0.25	0
Beaux Songes	4	06:00 - 12:00	18	Parakeet	0	0
Beaux Songes	4	06:00 - 12:00	13A	Parakeet	0	0
Beaux Songes	4	06:00 - 12:00	15A	Parakeet	0.25	0
Beaux Songes	4	18:00 - 00:00	14	Bat	0.25	0
Beaux Songes	4	18:00 - 00:00	17	Bat	0.25	0
Beaux Songes	4	18:00 - 00:00	17	Bat	0.25	0.25
Beaux Songes	4	18:00 - 00:00	18	Bat	0	0
Beaux Songes	4	18:00 - 00:00	18	Bat	0.25	0
Beaux Songes	4	18:00 - 00:00	18	Bat	0.25	0.25
Beaux Songes	4	18:00 - 00:00	18	Bat	0.25	0.5
Beaux Songes	4	18:00 - 00:00	20	Bat	0.25	0
Beaux Songes	4	18:00 - 00:00	20	Bat	0.25	0.5
Beaux Songes	4	18:00 - 00:00	20	Bat	0.5	1
Beaux Songes	4	18:00 - 00:00	21	Bat	0	0
Beaux Songes	4	18:00 - 00:00	21	Bat	0	0.25
Beaux Songes	4	18:00 - 00:00	21	Bat	0.25	0
Beaux Songes	4	18:00 - 00:00	21	Bat	0.25	0.25
Beaux Songes	4	18:00 - 00:00	22	Bat	0	0
Beaux Songes	4	18:00 - 00:00	22	Bat	0	0.25
Beaux Songes	4	18:00 - 00:00	22	Bat	0.25	0
Beaux Songes	4	18:00 - 00:00	22	Bat	0.25	0.25
Beaux Songes	4	18:00 - 00:00	22	Bat	0.25	0.5
Beaux Songes	4	18:00 - 00:00	22	Bat	0.25	0.75
Beaux Songes	4	18:00 - 00:00	22	Bat	0.25	1
Beaux Songes	4	18:00 - 00:00	23	Bat	0	0
Beaux Songes	4	18:00 - 00:00	23	Bat	0.25	0
Beaux Songes	4	18:00 - 00:00	23	Bat	0.25	0.25
Beaux Songes	4	18:00 - 00:00	23	Bat	0.25	0.75
Beaux Songes	4	18:00 - 00:00	23	Bat	0.25	1
Beaux Songes	4	18:00 - 00:00	23	Bat	0.5	0
Beaux Songes	4	18:00 - 00:00	23	Bat	0.5	1
Beaux Songes	4	18:00 - 00:00	24	Bat	0	0
Beaux Songes	4	18:00 - 00:00	24	Bat	0	0.25
Beaux Songes	4	18:00 - 00:00	24	Bat	0.25	0
Beaux Songes	4	18:00 - 00:00	24	Bat	0.25	0.25
Beaux Songes	4	18:00 - 00:00	24	Bat	0.25	0.5
Beaux Songes	4	18:00 - 00:00	24	Bat	0.25	0.75
Beaux Songes	4	18:00 - 00:00	24	Bat	0.25	1
Beaux Songes	4	18:00 - 00:00	13A	Bat	0	0
Beaux Songes	4	18:00 - 00:00	13A	Bat	0	0.25
Beaux Songes	4	18:00 - 00:00	13A	Bat	0	0.5
Beaux Songes	4	18:00 - 00:00	13A	Bat	0.25	0
Beaux Songes	4	18:00 - 00:00	13A	Bat	0.25	0.25
Beaux Songes	4	18:00 - 00:00	13A	Bat	0.25	0.5
Beaux Songes	4	18:00 - 00:00	13A	Bat	0.25	0.75
Beaux Songes	4	18:00 - 00:00	13A	Bat	0.25	1
Beaux Songes	4	18:00 - 00:00	15A	Bat	0	0
Beaux Songes	4	18:00 - 00:00	15A	Bat	0	0.25
Beaux Songes	4	18:00 - 00:00	15A	Bat	0	0.5
Beaux Songes	4	18:00 - 00:00	15A	Bat	0	1
Beaux Songes	4	18:00 - 00:00	15A	Bat	0.25	0
Beaux Songes	4	18:00 - 00:00	15A	Bat	0.25	0.25
Beaux Songes	4	18:00 - 00:00	15A	Bat	0.25	0.5
Beaux Songes	4	18:00 - 00:00	15A	Bat	0.25	0.75
Beaux Songes	4	18:00 - 00:00	15A	Bat	0.25	1
Beaux Songes	4	00:00 - 06:00	14	Bat	0.25	0
Beaux Songes	4	00:00 - 06:00	16	Bat	0.25	0
Beaux Songes	4	00:00 - 06:00	16	Bat	0.25	1
Beaux Songes	4	00:00 - 06:00	17	Bat	0.25	0
Beaux Songes	4	00:00 - 06:00	17	Bat	0.25	0.5
Beaux Songes	4	00:00 - 06:00	17	Bat	0.25	1
Beaux Songes	4	00:00 - 06:00	17	Bat	0.5	0.25
Beaux Songes	4	00:00 - 06:00	17	Bat	0.5	1
Beaux Songes	4	00:00 - 06:00	18	Bat	0	0
Beaux Songes	4	00:00 - 06:00	18	Bat	0.25	0
Beaux Songes	4	00:00 - 06:00	18	Bat	0.25	0.25
Beaux Songes	4	00:00 - 06:00	18	Bat	0.25	0.75
Beaux Songes	4	00:00 - 06:00	18	Bat	0.25	1
Beaux Songes	4	00:00 - 06:00	19	Bat	0.25	0
Beaux Songes	4	00:00 - 06:00	19	Bat	0.5	0.25
Beaux Songes	4	00:00 - 06:00	20	Bat	0	0
Beaux Songes	4	00:00 - 06:00	20	Bat	0.25	0
Beaux Songes	4	00:00 - 06:00	20	Bat	0.25	0.25
Beaux Songes	4	00:00 - 06:00	20	Bat	0.25	0.5
Beaux Songes	4	00:00 - 06:00	20	Bat	0.25	1
Beaux Songes	4	00:00 - 06:00	20	Bat	0.5	0
Beaux Songes	4	00:00 - 06:00	20	Bat	0.5	1
Beaux Songes	4	00:00 - 06:00	21	Bat	0	0
Beaux Songes	4	00:00 - 06:00	21	Bat	0	0.25
Beaux Songes	4	00:00 - 06:00	21	Bat	0	1
Beaux Songes	4	00:00 - 06:00	21	Bat	0.25	0.25
Beaux Songes	4	00:00 - 06:00	21	Bat	0.25	0.5
Beaux Songes	4	00:00 - 06:00	22	Bat	0	0
Beaux Songes	4	00:00 - 06:00	22	Bat	0	0.25
Beaux Songes	4	00:00 - 06:00	22	Bat	0.25	0
Beaux Songes	4	00:00 - 06:00	22	Bat	0.25	0.25
Beaux Songes	4	00:00 - 06:00	22	Bat	0.25	0.5
Beaux Songes	4	00:00 - 06:00	22	Bat	0.25	1
Beaux Songes	4	00:00 - 06:00	23	Bat	0.25	0
Beaux Songes	4	00:00 - 06:00	23	Bat	0.25	1
Beaux Songes	4	00:00 - 06:00	24	Bat	0	0
Beaux Songes	4	00:00 - 06:00	24	Bat	0	0.25
Beaux Songes	4	00:00 - 06:00	24	Bat	0.25	0
Beaux Songes	4	00:00 - 06:00	24	Bat	0.25	0.25
Beaux Songes	4	00:00 - 06:00	24	Bat	0.25	0.5
Beaux Songes	4	00:00 - 06:00	24	Bat	0.25	1
Beaux Songes	4	00:00 - 06:00	13A	Bat	0	0
Beaux Songes	4	00:00 - 06:00	13A	Bat	0.25	0
Beaux Songes	4	00:00 - 06:00	13A	Bat	0.25	0.25
Beaux Songes	4	00:00 - 06:00	13A	Bat	0.25	0.5
Beaux Songes	4	00:00 - 06:00	13A	Bat	0.25	0.75
Beaux Songes	4	00:00 - 06:00	13A	Bat	0.25	1
Beaux Songes	4	00:00 - 06:00	15A	Bat	0	0
Beaux Songes	4	00:00 - 06:00	15A	Bat	0.25	0
Beaux Songes	4	00:00 - 06:00	15A	Bat	0.25	0.5
Beaux Songes	4	00:00 - 06:00	15A	Bat	0.25	1
Beaux Songes	4	00:00 - 06:00	15A	Other birds	0.25	1
Beaux Songes	5	06:00 - 12:00	15	Parakeet	0.25	0
Beaux Songes	5	06:00 - 12:00	19	Parakeet	0.25	0
Beaux Songes	5	06:00 - 12:00	19	Parakeet	0.25	0.25
Beaux Songes	5	06:00 - 12:00	22	Parakeet	0	0
Beaux Songes	5	12:00 - 18:00	24	Parakeet	0.25	0
Beaux Songes	5	18:00 - 00:00	17	Bat	0	0.25
Beaux Songes	5	18:00 - 00:00	17	Bat	0.25	0
Beaux Songes	5	18:00 - 00:00	17	Bat	0.25	0.75
Beaux Songes	5	18:00 - 00:00	18	Bat	0	0
Beaux Songes	5	18:00 - 00:00	18	Bat	0	0.25
Beaux Songes	5	18:00 - 00:00	18	Bat	0.25	0
Beaux Songes	5	18:00 - 00:00	18	Bat	0.75	1
Beaux Songes	5	18:00 - 00:00	21	Bat	0	0
Beaux Songes	5	18:00 - 00:00	21	Bat	0	0.25
Beaux Songes	5	18:00 - 00:00	21	Bat	0	1
Beaux Songes	5	18:00 - 00:00	21	Bat	0.25	0.25
Beaux Songes	5	18:00 - 00:00	21	Bat	0.25	0.5
Beaux Songes	5	18:00 - 00:00	22	Bat	0	0
Beaux Songes	5	18:00 - 00:00	22	Bat	0	0.25
Beaux Songes	5	18:00 - 00:00	22	Bat	0	1
Beaux Songes	5	18:00 - 00:00	22	Bat	0.25	0
Beaux Songes	5	18:00 - 00:00	22	Bat	0.25	0.25
Beaux Songes	5	18:00 - 00:00	22	Bat	0.25	0.75
Beaux Songes	5	18:00 - 00:00	22	Bat	0.25	1
Beaux Songes	5	18:00 - 00:00	23	Bat	0	0
Beaux Songes	5	18:00 - 00:00	24	Bat	0	0
Beaux Songes	5	18:00 - 00:00	24	Bat	0	0.25
Beaux Songes	5	18:00 - 00:00	24	Bat	0.25	0
Beaux Songes	5	18:00 - 00:00	24	Bat	0.25	0.25
Beaux Songes	5	18:00 - 00:00	24	Bat	0.25	0.5
Beaux Songes	5	18:00 - 00:00	24	Bat	0.25	0.75
Beaux Songes	5	18:00 - 00:00	24	Bat	0.25	1
Beaux Songes	5	18:00 - 00:00	13A	Bat	0	0
Beaux Songes	5	18:00 - 00:00	13A	Bat	0	0.25
Beaux Songes	5	18:00 - 00:00	13A	Bat	0	0.5
Beaux Songes	5	18:00 - 00:00	13A	Bat	0.25	0
Beaux Songes	5	18:00 - 00:00	13A	Bat	0.25	0.25
Beaux Songes	5	18:00 - 00:00	13A	Bat	0.5	0.25
Beaux Songes	5	18:00 - 00:00	15A	Bat	0	0
Beaux Songes	5	18:00 - 00:00	15A	Bat	0	0.25
Beaux Songes	5	18:00 - 00:00	15A	Bat	0.25	0
Beaux Songes	5	18:00 - 00:00	15A	Bat	0.25	0.25
Beaux Songes	5	18:00 - 00:00	15A	Bat	0.25	0.5
Beaux Songes	5	18:00 - 00:00	15A	Bat	0.25	0.75
Beaux Songes	5	18:00 - 00:00	15A	Bat	0.25	1
Beaux Songes	5	18:00 - 00:00	15A	Bat	0.5	0
Beaux Songes	5	18:00 - 00:00	15A	Bat	0.75	0.25
Beaux Songes	5	18:00 - 00:00	15A	Bat	0.75	1
Beaux Songes	5	00:00 - 06:00	14	Bat	0.25	0
Beaux Songes	5	00:00 - 06:00	17	Bat	0	0
Beaux Songes	5	00:00 - 06:00	17	Bat	0.25	0
Beaux Songes	5	00:00 - 06:00	17	Bat	0.25	0.25
Beaux Songes	5	00:00 - 06:00	17	Bat	0.25	1
Beaux Songes	5	00:00 - 06:00	17	Bat	0.5	0
Beaux Songes	5	00:00 - 06:00	18	Bat	0.25	0
Beaux Songes	5	00:00 - 06:00	18	Bat	0.25	0.25
Beaux Songes	5	00:00 - 06:00	18	Bat	0.25	0.5
Beaux Songes	5	00:00 - 06:00	18	Bat	0.25	0.75
Beaux Songes	5	00:00 - 06:00	18	Bat	0.25	1
Beaux Songes	5	00:00 - 06:00	20	Bat	0.25	0
Beaux Songes	5	00:00 - 06:00	20	Bat	0.25	0.5
Beaux Songes	5	00:00 - 06:00	21	Bat	0	0
Beaux Songes	5	00:00 - 06:00	21	Bat	0.25	0
Beaux Songes	5	00:00 - 06:00	21	Bat	0.25	0.25
Beaux Songes	5	00:00 - 06:00	21	Bat	0.25	0.5
Beaux Songes	5	00:00 - 06:00	21	Bat	0.25	1
Beaux Songes	5	00:00 - 06:00	22	Bat	0	0
Beaux Songes	5	00:00 - 06:00	22	Bat	0	0.25
Beaux Songes	5	00:00 - 06:00	22	Bat	0.25	0
Beaux Songes	5	00:00 - 06:00	22	Bat	0.25	0.5
Beaux Songes	5	00:00 - 06:00	22	Bat	0.25	0.75
Beaux Songes	5	00:00 - 06:00	24	Bat	0	0
Beaux Songes	5	00:00 - 06:00	24	Bat	0	0.25
Beaux Songes	5	00:00 - 06:00	24	Bat	0	0.5
Beaux Songes	5	00:00 - 06:00	24	Bat	0.25	0
Beaux Songes	5	00:00 - 06:00	24	Bat	0.25	0.25
Beaux Songes	5	00:00 - 06:00	24	Bat	0.25	1
Beaux Songes	5	00:00 - 06:00	13A	Bat	0	0
Beaux Songes	5	00:00 - 06:00	13A	Bat	0.25	0
Beaux Songes	5	00:00 - 06:00	13A	Bat	0.25	0.5
Beaux Songes	5	00:00 - 06:00	13A	Bat	0.25	1
Beaux Songes	5	00:00 - 06:00	15A	Bat	0	0
Beaux Songes	5	00:00 - 06:00	15A	Bat	0	0.25
Beaux Songes	5	00:00 - 06:00	15A	Bat	0.25	0
Beaux Songes	5	00:00 - 06:00	15A	Bat	0.25	0.5
Beaux Songes	5	00:00 - 06:00	15A	Bat	0.25	0.75
Beaux Songes	5	00:00 - 06:00	15A	Bat	0.25	1
Beaux Songes	6	06:00 - 12:00	17	Parakeet	0.25	0
Beaux Songes	6	06:00 - 12:00	13A	Parakeet	0	0
Beaux Songes	6	06:00 - 12:00	13A	Parakeet	0.25	0
Beaux Songes	6	06:00 - 12:00	15A	Parakeet	0.25	0
Beaux Songes	6	18:00 - 00:00	14	Bat	0.25	0
Beaux Songes	6	18:00 - 00:00	14	Bat	0.5	0
Beaux Songes	6	18:00 - 00:00	14	Bat	0.75	0
Beaux Songes	6	18:00 - 00:00	17	Bat	0	0
Beaux Songes	6	18:00 - 00:00	17	Bat	0.25	0
Beaux Songes	6	18:00 - 00:00	17	Bat	0.25	0.25
Beaux Songes	6	18:00 - 00:00	17	Bat	0.5	0.25
Beaux Songes	6	18:00 - 00:00	18	Bat	0	0
Beaux Songes	6	18:00 - 00:00	18	Bat	0.25	0
Beaux Songes	6	18:00 - 00:00	18	Bat	0.25	0.25
Beaux Songes	6	18:00 - 00:00	18	Bat	0.5	0.5
Beaux Songes	6	18:00 - 00:00	20	Bat	0.25	0
Beaux Songes	6	18:00 - 00:00	21	Bat	0	0.25
Beaux Songes	6	18:00 - 00:00	21	Bat	0.25	1
Beaux Songes	6	18:00 - 00:00	22	Bat	0	0
Beaux Songes	6	18:00 - 00:00	22	Bat	0.25	0
Beaux Songes	6	18:00 - 00:00	22	Bat	0.25	0.25
Beaux Songes	6	18:00 - 00:00	22	Bat	0.25	0.5
Beaux Songes	6	18:00 - 00:00	22	Bat	0.25	0.75
Beaux Songes	6	18:00 - 00:00	22	Bat	0.25	1
Beaux Songes	6	18:00 - 00:00	23	Bat	0	0
Beaux Songes	6	18:00 - 00:00	23	Bat	0.25	0
Beaux Songes	6	18:00 - 00:00	23	Bat	0.25	0.25
Beaux Songes	6	18:00 - 00:00	23	Bat	0.25	1
Beaux Songes	6	18:00 - 00:00	24	Bat	0	0
Beaux Songes	6	18:00 - 00:00	24	Bat	0	0.25
Beaux Songes	6	18:00 - 00:00	24	Bat	0.25	0
Beaux Songes	6	18:00 - 00:00	24	Bat	0.25	0.25
Beaux Songes	6	18:00 - 00:00	24	Bat	0.25	0.5
Beaux Songes	6	18:00 - 00:00	24	Bat	0.25	0.75
Beaux Songes	6	18:00 - 00:00	24	Bat	0.25	1
Beaux Songes	6	18:00 - 00:00	13A	Bat	0	0
Beaux Songes	6	18:00 - 00:00	13A	Bat	0.25	0
Beaux Songes	6	18:00 - 00:00	13A	Bat	0.25	0.25
Beaux Songes	6	18:00 - 00:00	13A	Bat	0.25	0.5
Beaux Songes	6	18:00 - 00:00	13A	Bat	0.25	0.75
Beaux Songes	6	18:00 - 00:00	13A	Bat	0.25	1
Beaux Songes	6	18:00 - 00:00	15A	Bat	0	0
Beaux Songes	6	18:00 - 00:00	15A	Bat	0	0.25
Beaux Songes	6	18:00 - 00:00	15A	Bat	0	0.5
Beaux Songes	6	18:00 - 00:00	15A	Bat	0	0.75
Beaux Songes	6	18:00 - 00:00	15A	Bat	0.25	0
Beaux Songes	6	18:00 - 00:00	15A	Bat	0.25	0.25
Beaux Songes	6	18:00 - 00:00	15A	Bat	0.25	0.5
Beaux Songes	6	18:00 - 00:00	15A	Bat	0.25	0.75
Beaux Songes	6	18:00 - 00:00	15A	Bat	0.25	1
Beaux Songes	6	18:00 - 00:00	15A	Bat	0.5	0.75
Beaux Songes	6	00:00 - 06:00	14	Bat	0.25	0
Beaux Songes	6	00:00 - 06:00	14	Bat	0.5	0
Beaux Songes	6	00:00 - 06:00	16	Bat	0.25	1
Beaux Songes	6	00:00 - 06:00	17	Bat	0	0
Beaux Songes	6	00:00 - 06:00	17	Bat	0.25	0
Beaux Songes	6	00:00 - 06:00	17	Bat	0.25	0.25
Beaux Songes	6	00:00 - 06:00	17	Bat	0.25	0.5
Beaux Songes	6	00:00 - 06:00	18	Bat	0	1
Beaux Songes	6	00:00 - 06:00	18	Bat	0.25	0
Beaux Songes	6	00:00 - 06:00	18	Bat	0.25	0.25
Beaux Songes	6	00:00 - 06:00	18	Bat	0.25	0.5
Beaux Songes	6	00:00 - 06:00	18	Bat	0.25	1
Beaux Songes	6	00:00 - 06:00	20	Bat	0	0.25
Beaux Songes	6	00:00 - 06:00	20	Bat	0.25	0
Beaux Songes	6	00:00 - 06:00	20	Bat	0.25	0.75
Beaux Songes	6	00:00 - 06:00	20	Bat	0.25	1
Beaux Songes	6	00:00 - 06:00	20	Bat	0.5	0.25
Beaux Songes	6	00:00 - 06:00	21	Bat	0.25	0
Beaux Songes	6	00:00 - 06:00	22	Bat	0	0
Beaux Songes	6	00:00 - 06:00	22	Bat	0	1
Beaux Songes	6	00:00 - 06:00	22	Bat	0.25	0
Beaux Songes	6	00:00 - 06:00	23	Bat	0	0
Beaux Songes	6	00:00 - 06:00	23	Bat	0.25	0.25
Beaux Songes	6	00:00 - 06:00	23	Bat	0.25	0.5
Beaux Songes	6	00:00 - 06:00	23	Other birds	0.5	0.75
Beaux Songes	6	00:00 - 06:00	24	Bat	0	0
Beaux Songes	6	00:00 - 06:00	24	Bat	0	0.25
Beaux Songes	6	00:00 - 06:00	24	Bat	0	0.5
Beaux Songes	6	00:00 - 06:00	24	Bat	0.25	0
Beaux Songes	6	00:00 - 06:00	24	Bat	0.25	0.25
Beaux Songes	6	00:00 - 06:00	24	Bat	0.25	0.5
Beaux Songes	6	00:00 - 06:00	24	Bat	0.5	0.25
Beaux Songes	6	00:00 - 06:00	24	Bat	0.5	1
Beaux Songes	6	00:00 - 06:00	24	Other birds	0.25	0.5
Beaux Songes	6	00:00 - 06:00	13A	Bat	0	0
Beaux Songes	6	00:00 - 06:00	13A	Bat	0.25	0
Beaux Songes	6	00:00 - 06:00	13A	Bat	0.25	0.25
Beaux Songes	6	00:00 - 06:00	13A	Bat	0.25	0.5
Beaux Songes	6	00:00 - 06:00	13A	Bat	0.25	0.75
Beaux Songes	6	00:00 - 06:00	15A	Bat	0	0
Beaux Songes	6	00:00 - 06:00	15A	Bat	0.25	0
Beaux Songes	6	00:00 - 06:00	15A	Bat	0.25	0.25
Beaux Songes	6	00:00 - 06:00	15A	Bat	0.5	0
Beaux Songes	6	00:00 - 06:00	15A	Other birds	0.5	1
Beaux Songes	7	06:00 - 12:00	13A	Parakeet	0.75	0
Beaux Songes	7	06:00 - 12:00	13A	Parakeet	0.75	0.25
Beaux Songes	7	12:00 - 18:00	14	Other birds	0.25	0.25
Beaux Songes	7	12:00 - 18:00	14	Other birds	0.5	0.5
Beaux Songes	7	12:00 - 18:00	14	Parakeet	0.5	0
Beaux Songes	7	12:00 - 18:00	13A	Parakeet	0.75	0.75
Beaux Songes	7	18:00 - 00:00	14	Bat	0	0
Beaux Songes	7	18:00 - 00:00	14	Bat	0.25	0
Beaux Songes	7	18:00 - 00:00	14	Bat	0.5	0
Beaux Songes	7	18:00 - 00:00	14	Bat	0.5	1
Beaux Songes	7	18:00 - 00:00	14	Bat	0.75	0
Beaux Songes	7	18:00 - 00:00	16	Bat	0	0
Beaux Songes	7	18:00 - 00:00	16	Bat	0.25	0
Beaux Songes	7	18:00 - 00:00	16	Bat	0.75	0.75
Beaux Songes	7	18:00 - 00:00	17	Bat	0	0
Beaux Songes	7	18:00 - 00:00	17	Bat	0	0.25
Beaux Songes	7	18:00 - 00:00	17	Bat	0	0.5
Beaux Songes	7	18:00 - 00:00	17	Bat	0.25	0
Beaux Songes	7	18:00 - 00:00	17	Bat	0.25	0.25
Beaux Songes	7	18:00 - 00:00	17	Bat	0.25	0.5
Beaux Songes	7	18:00 - 00:00	17	Bat	0.25	0.75
Beaux Songes	7	18:00 - 00:00	17	Bat	0.25	1
Beaux Songes	7	18:00 - 00:00	17	Bat	0.5	0
Beaux Songes	7	18:00 - 00:00	17	Bat	0.5	0.75
Beaux Songes	7	18:00 - 00:00	17	Bat	0.75	1
Beaux Songes	7	18:00 - 00:00	20	Bat	0.25	0
Beaux Songes	7	18:00 - 00:00	20	Bat	0.5	0.25
Beaux Songes	7	18:00 - 00:00	20	Bat	0.75	0.5
Beaux Songes	7	18:00 - 00:00	21	Bat	0	0
Beaux Songes	7	18:00 - 00:00	22	Bat	0	0
Beaux Songes	7	18:00 - 00:00	22	Bat	0	0.25
Beaux Songes	7	18:00 - 00:00	22	Bat	0.25	0
Beaux Songes	7	18:00 - 00:00	22	Bat	0.25	0.25
Beaux Songes	7	18:00 - 00:00	22	Bat	0.25	0.75
Beaux Songes	7	18:00 - 00:00	22	Bat	0.25	1
Beaux Songes	7	18:00 - 00:00	23	Bat	0.25	0
Beaux Songes	7	18:00 - 00:00	23	Bat	0.25	0.25
Beaux Songes	7	18:00 - 00:00	23	Bat	0.25	1
Beaux Songes	7	18:00 - 00:00	23	Bat	0.5	0.25
Beaux Songes	7	18:00 - 00:00	23	Bat	0.5	1
Beaux Songes	7	18:00 - 00:00	24	Bat	0	0
Beaux Songes	7	18:00 - 00:00	24	Bat	0	0.25
Beaux Songes	7	18:00 - 00:00	24	Bat	0.25	0
Beaux Songes	7	18:00 - 00:00	24	Bat	0.25	0.25
Beaux Songes	7	18:00 - 00:00	24	Bat	0.25	0.5
Beaux Songes	7	18:00 - 00:00	24	Bat	0.25	1
Beaux Songes	7	18:00 - 00:00	24	Bat	1	0.5
Beaux Songes	7	18:00 - 00:00	24	Bat	1	1
Beaux Songes	7	18:00 - 00:00	13A	Bat	0	0
Beaux Songes	7	18:00 - 00:00	13A	Bat	0	0.25
Beaux Songes	7	18:00 - 00:00	13A	Bat	0	0.75
Beaux Songes	7	18:00 - 00:00	13A	Bat	0	1
Beaux Songes	7	18:00 - 00:00	13A	Bat	0.25	0
Beaux Songes	7	18:00 - 00:00	13A	Bat	0.25	0.25
Beaux Songes	7	18:00 - 00:00	13A	Bat	0.25	0.75
Beaux Songes	7	18:00 - 00:00	13A	Bat	0.25	1
Beaux Songes	7	18:00 - 00:00	15A	Bat	0	0
Beaux Songes	7	18:00 - 00:00	15A	Bat	0	0.25
Beaux Songes	7	18:00 - 00:00	15A	Bat	0	1
Beaux Songes	7	18:00 - 00:00	15A	Bat	0.25	0
Beaux Songes	7	18:00 - 00:00	15A	Bat	0.25	0.25
Beaux Songes	7	18:00 - 00:00	15A	Bat	0.25	0.5
Beaux Songes	7	18:00 - 00:00	15A	Bat	0.25	0.75
Beaux Songes	7	18:00 - 00:00	15A	Bat	0.25	1
Beaux Songes	7	00:00 - 06:00	14	Bat	0.25	0
Beaux Songes	7	00:00 - 06:00	14	Bat	0.25	0.25
Beaux Songes	7	00:00 - 06:00	14	Bat	0.5	0
Beaux Songes	7	00:00 - 06:00	14	Bat	0.5	0.25
Beaux Songes	7	00:00 - 06:00	14	Bat	0.5	0.5
Beaux Songes	7	00:00 - 06:00	14	Bat	0.5	1
Beaux Songes	7	00:00 - 06:00	14	Bat	0.75	0
Beaux Songes	7	00:00 - 06:00	17	Bat	0	0
Beaux Songes	7	00:00 - 06:00	17	Bat	0.25	0
Beaux Songes	7	00:00 - 06:00	17	Bat	0.25	0.25
Beaux Songes	7	00:00 - 06:00	17	Bat	0.25	0.5
Beaux Songes	7	00:00 - 06:00	17	Bat	0.25	0.75
Beaux Songes	7	00:00 - 06:00	17	Bat	0.25	1
Beaux Songes	7	00:00 - 06:00	20	Bat	0.25	0
Beaux Songes	7	00:00 - 06:00	20	Bat	0.5	1
Beaux Songes	7	00:00 - 06:00	21	Bat	0.5	1
Beaux Songes	7	00:00 - 06:00	22	Bat	0	0
Beaux Songes	7	00:00 - 06:00	22	Bat	0.25	0.25
Beaux Songes	7	00:00 - 06:00	22	Bat	0.25	0.5
Beaux Songes	7	00:00 - 06:00	22	Bat	0.25	1
Beaux Songes	7	00:00 - 06:00	22	Bat	0.5	0.5
Beaux Songes	7	00:00 - 06:00	23	Bat	0.25	0
Beaux Songes	7	00:00 - 06:00	23	Bat	0.25	0.5
Beaux Songes	7	00:00 - 06:00	23	Bat	0.5	1
Beaux Songes	7	00:00 - 06:00	24	Bat	0	0
Beaux Songes	7	00:00 - 06:00	24	Bat	0.25	0.25
Beaux Songes	7	00:00 - 06:00	24	Bat	0.5	0.25
Beaux Songes	7	00:00 - 06:00	24	Bat	0.5	0.5
Beaux Songes	7	00:00 - 06:00	13A	Bat	0	0.5
Beaux Songes	7	00:00 - 06:00	13A	Bat	0	1
Beaux Songes	7	00:00 - 06:00	13A	Bat	0.25	0.25
Beaux Songes	7	00:00 - 06:00	13A	Bat	0.25	0.75
Beaux Songes	7	00:00 - 06:00	15A	Bat	0	0
Beaux Songes	7	00:00 - 06:00	15A	Bat	0	0.25
Beaux Songes	7	00:00 - 06:00	15A	Bat	0.25	0
Beaux Songes	7	00:00 - 06:00	15A	Bat	0.25	0.25
Beaux Songes	7	00:00 - 06:00	15A	Bat	0.25	0.5
Beaux Songes	7	00:00 - 06:00	15A	Bat	0.25	0.75
Beaux Songes	7	00:00 - 06:00	15A	Bat	0.25	1
Beaux Songes	8	06:00 - 12:00	14	Parakeet	0.5	0
Beaux Songes	8	06:00 - 12:00	14	Parakeet	0.5	0.25
Beaux Songes	8	06:00 - 12:00	20	Other birds	0.5	0.5
Beaux Songes	8	12:00 - 18:00	14	Parakeet	0.5	0
Beaux Songes	8	12:00 - 18:00	14	Parakeet	0.75	0.25
Beaux Songes	8	12:00 - 18:00	14	Parakeet	0.75	1
Beaux Songes	8	18:00 - 00:00	14	Bat	0.5	0
Beaux Songes	8	18:00 - 00:00	14	Bat	0.5	0.75
Beaux Songes	8	18:00 - 00:00	14	Bat	0.5	1
Beaux Songes	8	18:00 - 00:00	14	Bat	0.75	0
Beaux Songes	8	18:00 - 00:00	17	Bat	0	0
Beaux Songes	8	18:00 - 00:00	17	Bat	0.25	0
Beaux Songes	8	18:00 - 00:00	17	Bat	0.25	0.25
Beaux Songes	8	18:00 - 00:00	17	Bat	0.25	0.5
Beaux Songes	8	18:00 - 00:00	17	Bat	0.25	0.75
Beaux Songes	8	18:00 - 00:00	17	Bat	0.25	1
Beaux Songes	8	18:00 - 00:00	17	Bat	0.5	0
Beaux Songes	8	18:00 - 00:00	17	Bat	0.75	1
Beaux Songes	8	18:00 - 00:00	18	Bat	0.25	0.25
Beaux Songes	8	18:00 - 00:00	20	Bat	0.25	0
Beaux Songes	8	18:00 - 00:00	20	Bat	0.5	0
Beaux Songes	8	18:00 - 00:00	20	Bat	0.75	0
Beaux Songes	8	18:00 - 00:00	21	Bat	0.5	0
Beaux Songes	8	18:00 - 00:00	22	Bat	0	0
Beaux Songes	8	18:00 - 00:00	22	Bat	0	0.25
Beaux Songes	8	18:00 - 00:00	22	Bat	0	0.5
Beaux Songes	8	18:00 - 00:00	22	Bat	0.25	0
Beaux Songes	8	18:00 - 00:00	22	Bat	0.25	0.25
Beaux Songes	8	18:00 - 00:00	22	Bat	0.25	0.5
Beaux Songes	8	18:00 - 00:00	22	Bat	0.25	1
Beaux Songes	8	18:00 - 00:00	22	Bat	0.5	1
Beaux Songes	8	18:00 - 00:00	23	Bat	0.25	0
Beaux Songes	8	18:00 - 00:00	23	Bat	0.25	0.25
Beaux Songes	8	18:00 - 00:00	23	Bat	0.25	0.5
Beaux Songes	8	18:00 - 00:00	23	Bat	0.25	0.75
Beaux Songes	8	18:00 - 00:00	23	Bat	0.25	1
Beaux Songes	8	18:00 - 00:00	24	Bat	0	0
Beaux Songes	8	18:00 - 00:00	24	Bat	0.25	0
Beaux Songes	8	18:00 - 00:00	24	Bat	0.25	0.25
Beaux Songes	8	18:00 - 00:00	24	Bat	0.25	1
Beaux Songes	8	18:00 - 00:00	13A	Bat	0.25	0.25
Beaux Songes	8	18:00 - 00:00	13A	Bat	0.25	1
Beaux Songes	8	18:00 - 00:00	15A	Bat	0	0
Beaux Songes	8	18:00 - 00:00	15A	Bat	0.25	0.5
Beaux Songes	8	18:00 - 00:00	15A	Bat	0.25	1
Beaux Songes	8	00:00 - 06:00	14	Bat	0.25	0
Beaux Songes	8	00:00 - 06:00	14	Bat	0.5	0
Beaux Songes	8	00:00 - 06:00	17	Bat	0	0
Beaux Songes	8	00:00 - 06:00	17	Bat	0.25	0.25
Beaux Songes	8	00:00 - 06:00	18	Bat	0.25	0.75
Beaux Songes	8	00:00 - 06:00	18	Other birds	0.5	1
Beaux Songes	8	00:00 - 06:00	20	Bat	0.25	0
Beaux Songes	8	00:00 - 06:00	22	Bat	0	0.25
Beaux Songes	8	00:00 - 06:00	22	Bat	0.25	0
Beaux Songes	8	00:00 - 06:00	22	Bat	0.25	1
Beaux Songes	8	00:00 - 06:00	22	Other birds	0.25	1
Beaux Songes	8	00:00 - 06:00	23	Bat	0	0
Beaux Songes	8	00:00 - 06:00	23	Bat	0.25	0.5
Beaux Songes	8	00:00 - 06:00	23	Bat	0.25	1
Beaux Songes	8	00:00 - 06:00	24	Bat	0	0
Beaux Songes	8	00:00 - 06:00	24	Bat	0	0.25
Beaux Songes	8	00:00 - 06:00	24	Bat	0.25	0
Beaux Songes	8	00:00 - 06:00	24	Bat	0.25	0.25
Beaux Songes	8	00:00 - 06:00	24	Bat	0.25	0.5
Beaux Songes	8	00:00 - 06:00	24	Bat	0.25	0.75
Beaux Songes	8	00:00 - 06:00	24	Bat	0.25	1
Beaux Songes	8	00:00 - 06:00	13A	Bat	0.25	0
Beaux Songes	8	00:00 - 06:00	15A	Bat	0.5	0.5
Beaux Songes	9	06:00 - 12:00	14	Parakeet	0.25	0
Beaux Songes	9	06:00 - 12:00	14	Parakeet	0.5	0
Beaux Songes	9	06:00 - 12:00	17	Bat	0.25	0
Beaux Songes	9	06:00 - 12:00	17	Other birds	0.25	0.5
Beaux Songes	9	06:00 - 12:00	17	Other birds	0.25	0.75
Beaux Songes	9	06:00 - 12:00	17	Other birds	0.75	1
Beaux Songes	9	06:00 - 12:00	17	Parakeet	0.25	0
Beaux Songes	9	06:00 - 12:00	18	Other birds	0.5	1
Beaux Songes	9	06:00 - 12:00	18	Parakeet	0.25	1
Beaux Songes	9	06:00 - 12:00	22	Other birds	0.75	0.75
Beaux Songes	9	12:00 - 18:00	17	Other birds	0.5	0.5
Beaux Songes	9	18:00 - 00:00	14	Bat	0.5	0
Beaux Songes	9	18:00 - 00:00	14	Bat	0.5	0.25
Beaux Songes	9	18:00 - 00:00	14	Bat	0.75	0
Beaux Songes	9	18:00 - 00:00	14	Bat	0.75	1
Beaux Songes	9	18:00 - 00:00	17	Bat	0	0
Beaux Songes	9	18:00 - 00:00	17	Bat	0.25	0
Beaux Songes	9	18:00 - 00:00	18	Bat	0.5	0.5
Beaux Songes	9	18:00 - 00:00	18	Other birds	0.75	1
Beaux Songes	9	18:00 - 00:00	20	Bat	0	0
Beaux Songes	9	18:00 - 00:00	20	Bat	0.25	0
Beaux Songes	9	18:00 - 00:00	21	Bat	0	0
Beaux Songes	9	18:00 - 00:00	21	Bat	0	0.25
Beaux Songes	9	18:00 - 00:00	21	Bat	0.25	0
Beaux Songes	9	18:00 - 00:00	21	Bat	0.75	1
Beaux Songes	9	18:00 - 00:00	22	Bat	0	0
Beaux Songes	9	18:00 - 00:00	22	Bat	0	0.25
Beaux Songes	9	18:00 - 00:00	22	Bat	0	0.5
Beaux Songes	9	18:00 - 00:00	22	Bat	0.25	0
Beaux Songes	9	18:00 - 00:00	22	Bat	0.25	0.5
Beaux Songes	9	18:00 - 00:00	22	Bat	0.25	0.75
Beaux Songes	9	18:00 - 00:00	22	Bat	0.25	1
Beaux Songes	9	18:00 - 00:00	22	Bat	0.5	1
Beaux Songes	9	18:00 - 00:00	23	Bat	0.25	0
Beaux Songes	9	18:00 - 00:00	23	Bat	0.25	0.25
Beaux Songes	9	18:00 - 00:00	23	Bat	0.25	0.75
Beaux Songes	9	18:00 - 00:00	23	Bat	0.5	1
Beaux Songes	9	18:00 - 00:00	23	Bat	0.75	0.5
Beaux Songes	9	18:00 - 00:00	23	Other birds	0.5	0.5
Beaux Songes	9	18:00 - 00:00	24	Bat	0	0
Beaux Songes	9	18:00 - 00:00	24	Bat	0	0.25
Beaux Songes	9	18:00 - 00:00	24	Bat	0	0.5
Beaux Songes	9	18:00 - 00:00	24	Bat	0.25	0.25
Beaux Songes	9	18:00 - 00:00	24	Bat	0.25	0.5
Beaux Songes	9	18:00 - 00:00	24	Bat	0.25	1
Beaux Songes	9	18:00 - 00:00	13A	Bat	0.25	0.25
Beaux Songes	9	18:00 - 00:00	13A	Bat	0.25	1
Beaux Songes	9	00:00 - 06:00	14	Bat	0.25	0
Beaux Songes	9	00:00 - 06:00	14	Bat	0.75	0
Beaux Songes	9	00:00 - 06:00	17	Bat	0	0
Beaux Songes	9	00:00 - 06:00	17	Bat	0.25	0
Beaux Songes	9	00:00 - 06:00	17	Bat	0.5	0.5
Beaux Songes	9	00:00 - 06:00	17	Bat	0.5	0.75
Beaux Songes	9	00:00 - 06:00	17	Bat	0.75	1
Beaux Songes	9	00:00 - 06:00	18	Bat	0.25	0.25
Beaux Songes	9	00:00 - 06:00	18	Bat	0.75	1
Beaux Songes	9	00:00 - 06:00	18	Other birds	0.5	1
Beaux Songes	9	00:00 - 06:00	20	Bat	0.25	0.25
Beaux Songes	9	00:00 - 06:00	22	Bat	0	0
Beaux Songes	9	00:00 - 06:00	22	Bat	0.25	0
Beaux Songes	9	00:00 - 06:00	22	Bat	0.25	0.25
Beaux Songes	9	00:00 - 06:00	22	Bat	0.25	0.5
Beaux Songes	9	00:00 - 06:00	22	Bat	0.5	1
Beaux Songes	9	00:00 - 06:00	23	Bat	0.25	0
Beaux Songes	9	00:00 - 06:00	23	Bat	0.25	0.25
Beaux Songes	9	00:00 - 06:00	24	Bat	0	0
Beaux Songes	9	00:00 - 06:00	24	Bat	0	0.25
Beaux Songes	9	00:00 - 06:00	24	Bat	0.25	0.5
Beaux Songes	9	00:00 - 06:00	24	Bat	0.25	1
Beaux Songes	9	00:00 - 06:00	13A	Bat	0.25	0
Beaux Songes	9	00:00 - 06:00	13A	Bat	0.25	0.25
Beaux Songes	9	00:00 - 06:00	13A	Bat	0.25	0.75
Beaux Songes	9	00:00 - 06:00	13A	Bat	0.25	1
Beaux Songes	9	00:00 - 06:00	13A	Bat	0.5	1
Beaux Songes	9	00:00 - 06:00	15A	Other birds	0.5	1
Beaux Songes	10	12:00 - 18:00	20	Parakeet	1	0
Beaux Songes	10	18:00 - 00:00	14	Bat	0.75	0
Beaux Songes	10	18:00 - 00:00	18	Bat	0.25	0
Beaux Songes	10	18:00 - 00:00	18	Bat	0.75	1
Beaux Songes	10	18:00 - 00:00	19	Bat	0.25	0.5
Beaux Songes	10	18:00 - 00:00	19	Bat	0.75	0.5
Beaux Songes	10	18:00 - 00:00	19	Bat	0.75	1
Beaux Songes	10	18:00 - 00:00	20	Bat	0.25	0
Beaux Songes	10	18:00 - 00:00	20	Bat	0.5	0.25
Beaux Songes	10	18:00 - 00:00	20	Bat	0.5	0.5
Beaux Songes	10	18:00 - 00:00	20	Bat	0.5	1
Beaux Songes	10	18:00 - 00:00	20	Bat	0.75	0
Beaux Songes	10	18:00 - 00:00	21	Bat	0.5	1
Beaux Songes	10	18:00 - 00:00	23	Bat	0.5	0.5
Beaux Songes	10	18:00 - 00:00	13A	Bat	0.25	1
Beaux Songes	10	00:00 - 06:00	14	Bat	0.25	0
Beaux Songes	10	00:00 - 06:00	14	Bat	0.5	0
Beaux Songes	10	00:00 - 06:00	16	Other birds	1	1
Beaux Songes	10	00:00 - 06:00	17	Bat	0.25	0
Beaux Songes	10	00:00 - 06:00	17	Bat	0.25	0.25
Beaux Songes	10	00:00 - 06:00	18	Bat	0.75	0
Beaux Songes	10	00:00 - 06:00	18	Bat	0.75	0.5
Beaux Songes	10	00:00 - 06:00	18	Other birds	0.75	1
Beaux Songes	10	00:00 - 06:00	19	Bat	0.25	1
Beaux Songes	10	00:00 - 06:00	19	Bat	0.5	1
Beaux Songes	10	00:00 - 06:00	20	Bat	0.25	0
Beaux Songes	10	00:00 - 06:00	20	Bat	0.5	0
Beaux Songes	10	00:00 - 06:00	20	Bat	0.5	1
Beaux Songes	10	00:00 - 06:00	20	Bat	1	0.25
Beaux Songes	10	00:00 - 06:00	20	Other birds	0.25	0.5
Beaux Songes	10	00:00 - 06:00	20	Other birds	0.5	1
Beaux Songes	10	00:00 - 06:00	21	Bat	0.5	1
Beaux Songes	10	00:00 - 06:00	22	Other birds	0.25	1
Beaux Songes	10	00:00 - 06:00	23	Other birds	0.25	0.5
Beaux Songes	10	00:00 - 06:00	24	Bat	0.25	0
Beaux Songes	10	00:00 - 06:00	24	Other birds	0.25	1
Beaux Songes	11	06:00 - 12:00	16	Other birds	0.75	0.25
Beaux Songes	11	06:00 - 12:00	19	Parakeet	0.25	0.25
Beaux Songes	11	06:00 - 12:00	20	Other birds	0.75	0.5
Beaux Songes	11	18:00 - 00:00	14	Bat	0.75	0.25
Beaux Songes	11	18:00 - 00:00	14	Bat	0.75	1
Beaux Songes	11	18:00 - 00:00	16	Bat	0.75	0.25
Beaux Songes	11	18:00 - 00:00	16	Bat	1	0.25
Beaux Songes	11	18:00 - 00:00	17	Bat	0.5	1
Beaux Songes	11	18:00 - 00:00	18	Bat	0.5	1
Beaux Songes	11	18:00 - 00:00	19	Bat	1	1
Beaux Songes	11	18:00 - 00:00	20	Bat	0.25	0
Beaux Songes	11	18:00 - 00:00	20	Bat	0.25	0.25
Beaux Songes	11	18:00 - 00:00	20	Bat	0.75	0.25
Beaux Songes	11	18:00 - 00:00	20	Bat	0.75	1
Beaux Songes	11	18:00 - 00:00	21	Bat	0.5	0.75
Beaux Songes	11	18:00 - 00:00	21	Bat	0.5	1
Beaux Songes	11	18:00 - 00:00	24	Bat	0.75	1
Beaux Songes	11	18:00 - 00:00	24	Bat	1	1
Beaux Songes	11	18:00 - 00:00	15A	Bat	0.75	0.75
Beaux Songes	11	00:00 - 06:00	14	Bat	0.5	0.25
Beaux Songes	11	00:00 - 06:00	16	Bat	0.25	0
Beaux Songes	11	00:00 - 06:00	16	Bat	0.25	0.25
Beaux Songes	11	00:00 - 06:00	16	Bat	1	1
Beaux Songes	11	00:00 - 06:00	16	Other birds	0.75	1
Beaux Songes	11	00:00 - 06:00	17	Bat	0.25	1
Beaux Songes	11	00:00 - 06:00	18	Other birds	0.5	1
Beaux Songes	11	00:00 - 06:00	19	Bat	0.75	1
Beaux Songes	11	00:00 - 06:00	20	Bat	0.25	0
Beaux Songes	11	00:00 - 06:00	20	Bat	0.25	0.25
Beaux Songes	11	00:00 - 06:00	20	Bat	0.5	0.5
Beaux Songes	11	00:00 - 06:00	21	Bat	0.25	1
Beaux Songes	11	00:00 - 06:00	21	Other birds	0.25	1
Beaux Songes	11	00:00 - 06:00	24	Bat	0.25	1
Beaux Songes	12	06:00 - 12:00	14	Other birds	0.75	1
Beaux Songes	12	06:00 - 12:00	20	Other birds	0.25	0.5
Beaux Songes	12	12:00 - 18:00	14	Other birds	1	0.5
Beaux Songes	12	18:00 - 00:00	16	Bat	0.5	0.75
Beaux Songes	12	18:00 - 00:00	16	Bat	0.75	1
Beaux Songes	12	18:00 - 00:00	16	Bat	1	1
Beaux Songes	12	18:00 - 00:00	17	Bat	0.75	1
Beaux Songes	12	18:00 - 00:00	18	Bat	0.5	1
Beaux Songes	12	18:00 - 00:00	18	Bat	1	1
Beaux Songes	12	18:00 - 00:00	19	Other birds	1	1
Beaux Songes	12	18:00 - 00:00	20	Bat	0.25	0
Beaux Songes	12	18:00 - 00:00	20	Bat	0.25	0.25
Beaux Songes	12	18:00 - 00:00	20	Bat	0.25	0.5
Beaux Songes	12	18:00 - 00:00	20	Bat	0.25	0.75
Beaux Songes	12	18:00 - 00:00	20	Bat	0.5	0
Beaux Songes	12	18:00 - 00:00	23	Bat	0.25	0.25
Beaux Songes	12	18:00 - 00:00	24	Bat	0.75	1
Beaux Songes	12	18:00 - 00:00	24	Bat	1	1
Beaux Songes	12	00:00 - 06:00	14	Bat	0.25	1
Beaux Songes	12	00:00 - 06:00	14	Bat	0.5	0
Beaux Songes	12	00:00 - 06:00	14	Other birds	0.5	1
Beaux Songes	12	00:00 - 06:00	16	Bat	1	1
Beaux Songes	12	00:00 - 06:00	16	Other birds	1	0.25
Beaux Songes	12	00:00 - 06:00	18	Bat	0.5	1
Beaux Songes	12	00:00 - 06:00	18	Other birds	0.5	1
Beaux Songes	12	00:00 - 06:00	18	Other birds	0.75	1
Beaux Songes	12	00:00 - 06:00	19	Other birds	0.25	1
Beaux Songes	12	00:00 - 06:00	20	Bat	0	0
Beaux Songes	12	00:00 - 06:00	20	Bat	0.25	0
Beaux Songes	12	00:00 - 06:00	20	Bat	1	0.75
Beaux Songes	12	00:00 - 06:00	20	Other birds	0.25	0.25
Beaux Songes	12	00:00 - 06:00	20	Other birds	0.5	1
Beaux Songes	12	00:00 - 06:00	20	Other birds	1	0.5
Beaux Songes	12	00:00 - 06:00	24	Bat	0.25	1
Beaux Songes	12	00:00 - 06:00	24	Other birds	0.25	1
Beaux Songes	12	00:00 - 06:00	24	Other birds	0.5	1
Beaux Songes	13	18:00 - 00:00	14	Bat	0.25	0
Beaux Songes	13	18:00 - 00:00	14	Bat	0.25	0.25
Beaux Songes	13	18:00 - 00:00	14	Bat	0.25	0.5
Beaux Songes	13	18:00 - 00:00	14	Bat	0.25	0.75
Beaux Songes	13	18:00 - 00:00	14	Bat	0.75	1
Beaux Songes	13	18:00 - 00:00	16	Bat	0.5	1
Beaux Songes	13	18:00 - 00:00	16	Bat	0.75	1
Beaux Songes	13	18:00 - 00:00	18	Bat	1	1
Beaux Songes	13	18:00 - 00:00	19	Bat	0.5	1
Beaux Songes	13	18:00 - 00:00	19	Bat	1	1
Beaux Songes	13	18:00 - 00:00	20	Bat	0.5	1
Beaux Songes	13	18:00 - 00:00	21	Bat	0.25	0.25
Beaux Songes	13	18:00 - 00:00	21	Bat	0.25	1
Beaux Songes	13	18:00 - 00:00	22	Bat	0.75	1
Beaux Songes	13	18:00 - 00:00	22	Bat	1	1
Beaux Songes	13	18:00 - 00:00	23	Bat	0.5	0.25
Beaux Songes	13	18:00 - 00:00	23	Bat	0.5	1
Beaux Songes	13	18:00 - 00:00	13A	Bat	0.75	0.75
Beaux Songes	13	18:00 - 00:00	15A	Bat	0.75	1
Beaux Songes	13	18:00 - 00:00	15A	Bat	1	0.5
Beaux Songes	13	18:00 - 00:00	15A	Bat	1	1
Beaux Songes	13	00:00 - 06:00	14	Bat	0.75	0
Beaux Songes	13	00:00 - 06:00	14	Bat	0.75	0.75
Beaux Songes	13	00:00 - 06:00	14	Bat	0.75	1
Beaux Songes	13	00:00 - 06:00	16	Bat	0.5	0
Beaux Songes	13	00:00 - 06:00	16	Bat	0.5	1
Beaux Songes	13	00:00 - 06:00	16	Bat	0.75	0.75
Beaux Songes	13	00:00 - 06:00	16	Bat	0.75	1
Beaux Songes	13	00:00 - 06:00	16	Bat	1	0
Beaux Songes	13	00:00 - 06:00	16	Other birds	0.75	0.25
Beaux Songes	13	00:00 - 06:00	19	Bat	0.75	1
Beaux Songes	13	00:00 - 06:00	19	Other birds	0.25	0.25
Beaux Songes	13	00:00 - 06:00	19	Other birds	0.75	1
Beaux Songes	13	00:00 - 06:00	21	Bat	0.5	1
Beaux Songes	13	00:00 - 06:00	22	Bat	0.75	1
Beaux Songes	13	06:00 - 12:00	14	Other birds	0.5	0.75
Calebasses	1	18:00 - 00:00	1	Bat	0.25	0.25
Calebasses	1	18:00 - 00:00	1	Bat	0.25	0.5
Calebasses	1	18:00 - 00:00	2	Bat	0	0.25
Calebasses	1	18:00 - 00:00	2	Bat	0	0.5
Calebasses	1	18:00 - 00:00	4	Bat	0	0
Calebasses	1	18:00 - 00:00	5	Bat	0.5	0
Calebasses	1	00:00 - 06:00	2	Bat	0	0
Calebasses	1	00:00 - 06:00	4	Bat	0	0
Calebasses	1	00:00 - 06:00	5	Bat	0	0.25
Calebasses	1	00:00 - 06:00	5	Bat	0	1
Calebasses	1	06:00 - 12:00	1	Parakeet	0.25	0.5
Calebasses	2	00:00 - 06:00	1	Bat	0.25	0
Calebasses	2	00:00 - 06:00	2	Bat	0	0
Calebasses	2	00:00 - 06:00	2	Bat	0	0.25
Calebasses	2	00:00 - 06:00	2	Bat	0.5	0.25
Calebasses	2	00:00 - 06:00	5	Bat	0	0
Calebasses	2	00:00 - 06:00	5	Bat	0.25	0
Calebasses	2	00:00 - 06:00	5	Bat	0.25	0.25
Calebasses	2	00:00 - 06:00	5	Bat	0.25	0.5
Calebasses	2	00:00 - 06:00	5	Bat	0.25	1
Calebasses	2	00:00 - 06:00	6	Bat	0	0
Calebasses	2	06:00 - 12:00	2	Parakeet	0.5	0.5
Calebasses	2	06:00 - 12:00	4	Parakeet	0.25	0.5
Calebasses	2	06:00 - 12:00	5	Parakeet	0	0.25
Calebasses	2	06:00 - 12:00	5	Parakeet	0.25	0.25
Calebasses	2	06:00 - 12:00	6	Other birds	0.25	0.75
Calebasses	2	18:00 - 00:00	1	Bat	0.5	0
Calebasses	2	18:00 - 00:00	2	Bat	0	0
Calebasses	2	18:00 - 00:00	2	Bat	0.25	0
Calebasses	2	18:00 - 00:00	4	Bat	0	0
Calebasses	2	18:00 - 00:00	5	Bat	0	0
Calebasses	2	18:00 - 00:00	5	Bat	0	0.25
Calebasses	2	18:00 - 00:00	5	Bat	0	0.5
Calebasses	3	18:00 - 00:00	1	Bat	0	0.25
Calebasses	3	18:00 - 00:00	1	Bat	0.25	0
Calebasses	3	18:00 - 00:00	1	Bat	0.25	0.25
Calebasses	3	18:00 - 00:00	1	Bat	0.25	0.75
Calebasses	3	18:00 - 00:00	2	Bat	0	0
Calebasses	3	18:00 - 00:00	2	Bat	0.25	0
Calebasses	3	18:00 - 00:00	2	Bat	0.25	0.25
Calebasses	3	18:00 - 00:00	2	Bat	0.5	1
Calebasses	3	18:00 - 00:00	4	Bat	0	0
Calebasses	3	18:00 - 00:00	4	Bat	0	0.25
Calebasses	3	18:00 - 00:00	4	Bat	0.25	0
Calebasses	3	18:00 - 00:00	5	Bat	0	0
Calebasses	3	18:00 - 00:00	5	Bat	0	0.25
Calebasses	3	18:00 - 00:00	5	Bat	0.25	0
Calebasses	3	18:00 - 00:00	5	Bat	0.25	0.25
Calebasses	3	18:00 - 00:00	5	Bat	0.25	1
Calebasses	3	18:00 - 00:00	5	Bat	0.5	0.25
Calebasses	3	18:00 - 00:00	6	Bat	0	0
Calebasses	3	18:00 - 00:00	6	Bat	0	0.25
Calebasses	3	18:00 - 00:00	6	Bat	0	0.75
Calebasses	3	18:00 - 00:00	6	Bat	0.25	0
Calebasses	3	18:00 - 00:00	6	Bat	0.25	0.25
Calebasses	3	18:00 - 00:00	6	Bat	0.25	1
Calebasses	3	18:00 - 00:00	9	Bat	0	0
Calebasses	3	18:00 - 00:00	9	Bat	0.25	0
Calebasses	3	18:00 - 00:00	9	Bat	0.25	0.25
Calebasses	3	18:00 - 00:00	9	Bat	0.25	0.75
Calebasses	3	18:00 - 00:00	9	Bat	0.5	0
Calebasses	3	18:00 - 00:00	9	Bat	0.5	0.5
Calebasses	3	00:00 - 06:00	1	Bat	0.25	0
Calebasses	3	00:00 - 06:00	1	Bat	0.25	0.25
Calebasses	3	00:00 - 06:00	1	Bat	0.5	0
Calebasses	3	00:00 - 06:00	1	Bat	0.5	0.25
Calebasses	3	00:00 - 06:00	1	Bat	0.5	0.5
Calebasses	3	00:00 - 06:00	2	Bat	0.25	0
Calebasses	3	00:00 - 06:00	4	Bat	0.25	0
Calebasses	3	00:00 - 06:00	5	Bat	0	0.25
Calebasses	3	00:00 - 06:00	5	Bat	0.25	0
Calebasses	3	00:00 - 06:00	5	Bat	0.25	0.5
Calebasses	3	00:00 - 06:00	5	Bat	0.25	1
Calebasses	3	00:00 - 06:00	5	Bat	0.5	0
Calebasses	3	00:00 - 06:00	5	Bat	0.5	1
Calebasses	3	00:00 - 06:00	6	Bat	0	0
Calebasses	3	00:00 - 06:00	6	Bat	0	0.25
Calebasses	3	00:00 - 06:00	8	Bat	0	0
Calebasses	3	00:00 - 06:00	8	Bat	0.25	0.25
Calebasses	3	00:00 - 06:00	9	Bat	0	0
Calebasses	3	00:00 - 06:00	9	Bat	0	0.25
Calebasses	3	00:00 - 06:00	9	Bat	0.25	0
Calebasses	3	00:00 - 06:00	9	Bat	0.25	0.25
Calebasses	3	00:00 - 06:00	9	Bat	0.25	0.5
Calebasses	3	00:00 - 06:00	11	Bat	0	0.25
Calebasses	3	06:00 - 12:00	1	Parakeet	0	0.25
Calebasses	3	06:00 - 12:00	1	Parakeet	0.25	0.25
Calebasses	3	06:00 - 12:00	1	Parakeet	0.5	0.75
Calebasses	3	06:00 - 12:00	1	Parakeet	0.5	1
Calebasses	3	06:00 - 12:00	1	Parakeet	0.75	1
Calebasses	3	06:00 - 12:00	2	Parakeet	0	0.25
Calebasses	3	06:00 - 12:00	2	Parakeet	0.25	0.25
Calebasses	3	06:00 - 12:00	2	Parakeet	0.5	1
Calebasses	3	06:00 - 12:00	5	Parakeet	0.25	0
Calebasses	3	06:00 - 12:00	5	Parakeet	0.25	0.25
Calebasses	3	06:00 - 12:00	8	Parakeet	0.25	1
Calebasses	3	06:00 - 12:00	9	Other birds	0.5	0.75
Calebasses	3	06:00 - 12:00	9	Parakeet	0.25	0
Calebasses	3	06:00 - 12:00	9	Parakeet	0.25	0.25
Calebasses	3	12:00 - 18:00	1	Parakeet	0.5	1
Calebasses	3	12:00 - 18:00	2	Parakeet	0.25	1
Calebasses	3	12:00 - 18:00	8	Parakeet	0.25	0.25
Calebasses	3	12:00 - 18:00	8	Parakeet	0.5	0.25
Calebasses	3	12:00 - 18:00	9	Parakeet	0.25	0.75
Calebasses	4	18:00 - 00:00	1	Bat	0	0.25
Calebasses	4	18:00 - 00:00	1	Bat	0	1
Calebasses	4	18:00 - 00:00	1	Bat	0.5	0.25
Calebasses	4	18:00 - 00:00	1	Bat	0.5	0.5
Calebasses	4	18:00 - 00:00	1	Bat	0.5	0.75
Calebasses	4	18:00 - 00:00	2	Bat	0	0
Calebasses	4	18:00 - 00:00	2	Bat	0	0.25
Calebasses	4	18:00 - 00:00	2	Bat	0.25	0
Calebasses	4	18:00 - 00:00	2	Bat	0.5	1
Calebasses	4	18:00 - 00:00	4	Bat	0	0
Calebasses	4	18:00 - 00:00	4	Bat	0	0.25
Calebasses	4	18:00 - 00:00	4	Bat	0.25	0.25
Calebasses	4	18:00 - 00:00	4	Bat	0.25	0.5
Calebasses	4	18:00 - 00:00	5	Bat	0	0
Calebasses	4	18:00 - 00:00	5	Bat	0.25	0
Calebasses	4	18:00 - 00:00	5	Bat	0.25	0.25
Calebasses	4	18:00 - 00:00	5	Bat	0.25	1
Calebasses	4	18:00 - 00:00	6	Bat	0	0
Calebasses	4	18:00 - 00:00	6	Bat	0.25	0
Calebasses	4	18:00 - 00:00	6	Bat	0.25	0.25
Calebasses	4	18:00 - 00:00	6	Bat	0.25	0.5
Calebasses	4	18:00 - 00:00	6	Bat	0.25	0.75
Calebasses	4	18:00 - 00:00	6	Bat	0.25	1
Calebasses	4	18:00 - 00:00	6	Bat	0.5	1
Calebasses	4	18:00 - 00:00	7	Bat	0	0
Calebasses	4	18:00 - 00:00	7	Bat	0.25	0
Calebasses	4	18:00 - 00:00	7	Bat	0.25	0.25
Calebasses	4	18:00 - 00:00	8	Bat	0	0
Calebasses	4	18:00 - 00:00	8	Bat	0.25	0
Calebasses	4	18:00 - 00:00	8	Bat	0.25	0.25
Calebasses	4	18:00 - 00:00	8	Bat	0.25	0.75
Calebasses	4	18:00 - 00:00	8	Bat	0.5	0
Calebasses	4	18:00 - 00:00	8	Bat	0.5	0.25
Calebasses	4	18:00 - 00:00	8	Bat	0.5	1
Calebasses	4	18:00 - 00:00	9	Bat	0	0
Calebasses	4	18:00 - 00:00	9	Bat	0.25	0
Calebasses	4	18:00 - 00:00	9	Bat	0.25	0.25
Calebasses	4	18:00 - 00:00	9	Bat	0.25	0.5
Calebasses	4	18:00 - 00:00	9	Bat	0.25	1
Calebasses	4	18:00 - 00:00	9	Bat	0.5	0
Calebasses	4	18:00 - 00:00	9	Bat	0.5	1
Calebasses	4	18:00 - 00:00	9	Bat	0.75	0.5
Calebasses	4	18:00 - 00:00	9	Bat	0.75	1
Calebasses	4	18:00 - 00:00	11	Bat	0	0
Calebasses	4	18:00 - 00:00	11	Bat	0.25	0
Calebasses	4	18:00 - 00:00	11	Bat	0.25	0.25
Calebasses	4	00:00 - 06:00	1	Bat	0.5	0.5
Calebasses	4	00:00 - 06:00	2	Bat	0	0.25
Calebasses	4	00:00 - 06:00	2	Bat	0.25	0
Calebasses	4	00:00 - 06:00	2	Bat	0.25	0.25
Calebasses	4	00:00 - 06:00	2	Bat	0.5	1
Calebasses	4	00:00 - 06:00	5	Bat	0.25	0
Calebasses	4	00:00 - 06:00	5	Bat	0.25	1
Calebasses	4	00:00 - 06:00	5	Bat	0.5	1
Calebasses	4	00:00 - 06:00	8	Bat	0	0
Calebasses	4	00:00 - 06:00	8	Bat	0.25	0
Calebasses	4	00:00 - 06:00	8	Bat	0.25	0.25
Calebasses	4	00:00 - 06:00	8	Bat	0.25	0.5
Calebasses	4	00:00 - 06:00	8	Bat	0.25	0.75
Calebasses	4	00:00 - 06:00	8	Bat	0.25	1
Calebasses	4	00:00 - 06:00	8	Bat	1	1
Calebasses	4	00:00 - 06:00	9	Bat	0	1
Calebasses	4	00:00 - 06:00	9	Bat	0.25	0
Calebasses	4	00:00 - 06:00	9	Bat	0.25	0.25
Calebasses	4	00:00 - 06:00	9	Bat	0.25	1
Calebasses	4	00:00 - 06:00	9	Bat	0.5	0
Calebasses	4	00:00 - 06:00	11	Bat	0	0
Calebasses	4	06:00 - 12:00	1	Parakeet	0.25	0.25
Calebasses	4	06:00 - 12:00	4	Parakeet	0.25	0
Calebasses	4	06:00 - 12:00	5	Other birds	0.75	0.25
Calebasses	4	06:00 - 12:00	5	Parakeet	0	0.5
Calebasses	4	06:00 - 12:00	7	Parakeet	0.25	0.25
Calebasses	4	06:00 - 12:00	8	Other birds	0.25	0
Calebasses	4	06:00 - 12:00	8	Other birds	0.25	0.25
Calebasses	4	06:00 - 12:00	8	Other birds	0.25	0.5
Calebasses	4	06:00 - 12:00	8	Parakeet	0	0
Calebasses	4	06:00 - 12:00	8	Parakeet	0.25	0.25
Calebasses	4	06:00 - 12:00	9	Other birds	0.25	0.75
Calebasses	4	06:00 - 12:00	9	Other birds	0.5	0.5
Calebasses	4	06:00 - 12:00	9	Parakeet	0.25	0
Calebasses	4	06:00 - 12:00	9	Parakeet	0.25	0.25
Calebasses	4	06:00 - 12:00	9	Parakeet	0.25	0.5
Calebasses	4	12:00 - 18:00	8	Other birds	0.25	0.25
Calebasses	4	12:00 - 18:00	8	Other birds	0.25	0.5
Calebasses	4	12:00 - 18:00	8	Other birds	0.5	0.25
Calebasses	4	12:00 - 18:00	9	Other birds	0.25	0.25
Calebasses	4	12:00 - 18:00	9	Parakeet	0.5	0.5
Calebasses	5	18:00 - 00:00	1	Bat	0	0.25
Calebasses	5	18:00 - 00:00	2	Bat	0.25	0.25
Calebasses	5	18:00 - 00:00	4	Bat	0	0
Calebasses	5	18:00 - 00:00	4	Bat	0	0.25
Calebasses	5	18:00 - 00:00	4	Bat	0.25	0.5
Calebasses	5	18:00 - 00:00	5	Bat	0	0.25
Calebasses	5	18:00 - 00:00	5	Bat	0.25	0
Calebasses	5	18:00 - 00:00	5	Bat	0.25	0.25
Calebasses	5	18:00 - 00:00	5	Bat	0.25	1
Calebasses	5	18:00 - 00:00	6	Bat	0	0
Calebasses	5	18:00 - 00:00	6	Bat	0	0.25
Calebasses	5	18:00 - 00:00	6	Bat	0.25	0.5
Calebasses	5	18:00 - 00:00	6	Bat	0.25	0.75
Calebasses	5	18:00 - 00:00	6	Bat	0.5	0
Calebasses	5	18:00 - 00:00	7	Bat	0.25	0
Calebasses	5	18:00 - 00:00	7	Bat	0.25	0.25
Calebasses	5	18:00 - 00:00	7	Bat	0.5	0
Calebasses	5	18:00 - 00:00	7	Bat	0.5	0.25
Calebasses	5	18:00 - 00:00	7	Bat	0.5	0.75
Calebasses	5	18:00 - 00:00	8	Bat	0	0
Calebasses	5	18:00 - 00:00	8	Bat	0.25	0
Calebasses	5	18:00 - 00:00	8	Bat	0.25	0.25
Calebasses	5	18:00 - 00:00	8	Bat	0.25	0.5
Calebasses	5	18:00 - 00:00	8	Bat	0.25	1
Calebasses	5	18:00 - 00:00	8	Bat	0.5	0
Calebasses	5	18:00 - 00:00	8	Bat	0.5	0.25
Calebasses	5	18:00 - 00:00	8	Bat	0.5	0.5
Calebasses	5	18:00 - 00:00	8	Bat	0.5	0.75
Calebasses	5	18:00 - 00:00	8	Bat	0.75	1
Calebasses	5	18:00 - 00:00	9	Bat	0	0
Calebasses	5	18:00 - 00:00	9	Bat	0	0.25
Calebasses	5	18:00 - 00:00	9	Bat	0.25	0
Calebasses	5	18:00 - 00:00	9	Bat	0.25	0.25
Calebasses	5	18:00 - 00:00	9	Bat	0.25	0.5
Calebasses	5	18:00 - 00:00	9	Bat	0.25	0.75
Calebasses	5	18:00 - 00:00	9	Bat	0.5	0
Calebasses	5	18:00 - 00:00	9	Bat	0.5	0.5
Calebasses	5	18:00 - 00:00	9	Bat	0.5	0.75
Calebasses	5	18:00 - 00:00	9	Bat	0.5	1
Calebasses	5	18:00 - 00:00	9	Other birds	0.25	0
Calebasses	5	18:00 - 00:00	10	Bat	0	0
Calebasses	5	18:00 - 00:00	10	Bat	0	0.75
Calebasses	5	18:00 - 00:00	11	Bat	0	0
Calebasses	5	18:00 - 00:00	11	Bat	0	0.25
Calebasses	5	18:00 - 00:00	11	Bat	0.25	0
Calebasses	5	18:00 - 00:00	12	Bat	0	0
Calebasses	5	00:00 - 06:00	1	Bat	0.25	0.25
Calebasses	5	00:00 - 06:00	1	Bat	0.25	0.5
Calebasses	5	00:00 - 06:00	2	Bat	0	0.25
Calebasses	5	00:00 - 06:00	2	Bat	0.25	0.25
Calebasses	5	00:00 - 06:00	4	Bat	0	0.25
Calebasses	5	00:00 - 06:00	4	Bat	0.25	0.25
Calebasses	5	00:00 - 06:00	5	Bat	0	0.25
Calebasses	5	00:00 - 06:00	5	Bat	0.25	0
Calebasses	5	00:00 - 06:00	5	Bat	0.25	0.25
Calebasses	5	00:00 - 06:00	5	Bat	0.25	0.5
Calebasses	5	00:00 - 06:00	5	Bat	0.25	1
Calebasses	5	00:00 - 06:00	7	Bat	0	0
Calebasses	5	00:00 - 06:00	7	Bat	0	0.25
Calebasses	5	00:00 - 06:00	7	Bat	0.25	0
Calebasses	5	00:00 - 06:00	7	Bat	0.25	0.25
Calebasses	5	00:00 - 06:00	7	Bat	0.25	0.5
Calebasses	5	00:00 - 06:00	8	Bat	0	0
Calebasses	5	00:00 - 06:00	8	Bat	0.25	0
Calebasses	5	00:00 - 06:00	8	Bat	0.25	0.25
Calebasses	5	00:00 - 06:00	8	Bat	0.25	0.5
Calebasses	5	00:00 - 06:00	8	Bat	0.5	0
Calebasses	5	00:00 - 06:00	8	Bat	0.5	0.25
Calebasses	5	00:00 - 06:00	8	Bat	0.75	0
Calebasses	5	00:00 - 06:00	8	Bat	0.75	0.75
Calebasses	5	00:00 - 06:00	8	Bat	0.75	1
Calebasses	5	00:00 - 06:00	8	Other birds	0.25	1
Calebasses	5	00:00 - 06:00	9	Bat	0	0
Calebasses	5	00:00 - 06:00	9	Bat	0.25	0
Calebasses	5	00:00 - 06:00	9	Bat	0.25	0.25
Calebasses	5	00:00 - 06:00	9	Bat	0.25	0.5
Calebasses	5	00:00 - 06:00	9	Bat	0.25	0.75
Calebasses	5	00:00 - 06:00	9	Bat	0.25	1
Calebasses	5	00:00 - 06:00	9	Bat	0.5	0
Calebasses	5	00:00 - 06:00	9	Bat	0.5	0.25
Calebasses	5	00:00 - 06:00	11	Bat	0	0
Calebasses	5	00:00 - 06:00	11	Bat	0	0.25
Calebasses	5	00:00 - 06:00	11	Bat	0.25	0
Calebasses	5	00:00 - 06:00	11	Bat	0.25	0.25
Calebasses	5	00:00 - 06:00	11	Bat	0.25	0.75
Calebasses	5	00:00 - 06:00	11	Bat	0.25	1
Calebasses	5	12:00 - 18:00	4	Parakeet	0.25	0.25
Calebasses	5	12:00 - 18:00	4	Parakeet	0.5	0.5
Calebasses	5	12:00 - 18:00	8	Other birds	0.25	0
Calebasses	5	12:00 - 18:00	8	Other birds	0.25	0.25
Calebasses	5	12:00 - 18:00	8	Parakeet	0.25	0.25
Calebasses	5	12:00 - 18:00	8	Parakeet	0.5	0.25
Calebasses	5	12:00 - 18:00	8	Parakeet	0.5	0.5
Calebasses	6	18:00 - 00:00	1	Bat	0.25	0
Calebasses	6	18:00 - 00:00	1	Bat	0.25	0.25
Calebasses	6	18:00 - 00:00	1	Bat	0.25	0.75
Calebasses	6	18:00 - 00:00	1	Bat	0.5	0.75
Calebasses	6	18:00 - 00:00	1	Bat	0.5	1
Calebasses	6	18:00 - 00:00	2	Bat	0.25	0
Calebasses	6	18:00 - 00:00	2	Bat	0.25	0.25
Calebasses	6	18:00 - 00:00	4	Bat	0	0
Calebasses	6	18:00 - 00:00	4	Bat	0	0.25
Calebasses	6	18:00 - 00:00	4	Bat	0.25	0
Calebasses	6	18:00 - 00:00	4	Bat	0.25	0.25
Calebasses	6	18:00 - 00:00	5	Bat	0.25	0.25
Calebasses	6	18:00 - 00:00	6	Bat	0.25	0
Calebasses	6	18:00 - 00:00	7	Bat	0	0
Calebasses	6	18:00 - 00:00	7	Bat	0.25	0
Calebasses	6	18:00 - 00:00	7	Bat	0.25	0.25
Calebasses	6	18:00 - 00:00	7	Bat	0.25	1
Calebasses	6	18:00 - 00:00	8	Bat	0	0
Calebasses	6	18:00 - 00:00	8	Bat	0.25	0
Calebasses	6	18:00 - 00:00	8	Bat	0.25	0.25
Calebasses	6	18:00 - 00:00	8	Bat	0.25	0.75
Calebasses	6	18:00 - 00:00	8	Bat	0.25	1
Calebasses	6	18:00 - 00:00	8	Bat	0.5	0.75
Calebasses	6	18:00 - 00:00	8	Bat	0.5	1
Calebasses	6	18:00 - 00:00	9	Bat	0.25	0
Calebasses	6	18:00 - 00:00	9	Bat	0.5	0.25
Calebasses	6	18:00 - 00:00	9	Bat	0.5	0.75
Calebasses	6	18:00 - 00:00	9	Bat	0.5	1
Calebasses	6	18:00 - 00:00	10	Bat	0	0.25
Calebasses	6	18:00 - 00:00	11	Bat	0	0
Calebasses	6	18:00 - 00:00	11	Bat	0	0.25
Calebasses	6	18:00 - 00:00	11	Bat	0	0.5
Calebasses	6	18:00 - 00:00	11	Bat	0.25	0
Calebasses	6	18:00 - 00:00	11	Bat	0.25	0.25
Calebasses	6	18:00 - 00:00	11	Bat	0.25	0.5
Calebasses	6	18:00 - 00:00	12	Bat	0.25	0
Calebasses	6	18:00 - 00:00	12	Bat	0.25	0.5
Calebasses	6	00:00 - 06:00	5	Bat	0	0
Calebasses	6	00:00 - 06:00	5	Bat	0.5	0.5
Calebasses	6	00:00 - 06:00	5	Bat	0.5	0.75
Calebasses	6	00:00 - 06:00	5	Bat	0.5	1
Calebasses	6	00:00 - 06:00	6	Bat	0	0
Calebasses	6	00:00 - 06:00	7	Bat	0	0
Calebasses	6	00:00 - 06:00	7	Bat	0.25	0
Calebasses	6	00:00 - 06:00	7	Bat	0.25	0.25
Calebasses	6	00:00 - 06:00	7	Bat	0.25	0.5
Calebasses	6	00:00 - 06:00	7	Bat	0.25	0.75
Calebasses	6	00:00 - 06:00	7	Bat	0.25	1
Calebasses	6	00:00 - 06:00	8	Bat	0	0
Calebasses	6	00:00 - 06:00	8	Bat	0	0.25
Calebasses	6	00:00 - 06:00	8	Bat	0.25	0
Calebasses	6	00:00 - 06:00	8	Bat	0.25	0.25
Calebasses	6	00:00 - 06:00	8	Bat	0.25	0.75
Calebasses	6	00:00 - 06:00	8	Bat	0.25	1
Calebasses	6	00:00 - 06:00	8	Bat	0.5	0
Calebasses	6	00:00 - 06:00	8	Bat	0.5	1
Calebasses	6	00:00 - 06:00	9	Bat	0.25	0
Calebasses	6	00:00 - 06:00	9	Bat	0.25	0.25
Calebasses	6	00:00 - 06:00	9	Bat	0.25	0.5
Calebasses	6	00:00 - 06:00	9	Bat	0.25	0.75
Calebasses	6	00:00 - 06:00	9	Bat	0.25	1
Calebasses	6	00:00 - 06:00	9	Bat	0.5	0.25
Calebasses	6	00:00 - 06:00	9	Bat	0.5	0.5
Calebasses	6	00:00 - 06:00	9	Bat	0.5	1
Calebasses	6	00:00 - 06:00	9	Bat	0.75	0
Calebasses	6	00:00 - 06:00	11	Bat	0	0
Calebasses	6	00:00 - 06:00	11	Bat	0	0.25
Calebasses	6	00:00 - 06:00	11	Bat	0	0.5
Calebasses	6	00:00 - 06:00	11	Bat	0.25	0
Calebasses	6	00:00 - 06:00	11	Bat	0.25	0.25
Calebasses	6	00:00 - 06:00	11	Bat	0.25	0.5
Calebasses	6	06:00 - 12:00	1	Parakeet	0.25	0.25
Calebasses	6	06:00 - 12:00	1	Parakeet	0.5	0.25
Calebasses	6	06:00 - 12:00	4	Other birds	0.25	0.75
Calebasses	6	06:00 - 12:00	6	Other birds	0.25	0.75
Calebasses	6	06:00 - 12:00	6	Parakeet	0	0.75
Calebasses	6	06:00 - 12:00	7	Other birds	0.25	0.25
Calebasses	6	06:00 - 12:00	7	Other birds	0.25	0.5
Calebasses	6	06:00 - 12:00	7	Other birds	0.25	1
Calebasses	6	06:00 - 12:00	7	Other birds	0.5	0.75
Calebasses	6	06:00 - 12:00	8	Other birds	0.25	0.25
Calebasses	6	06:00 - 12:00	8	Other birds	0.25	0.75
Calebasses	6	06:00 - 12:00	9	Other birds	0.5	0.25
Calebasses	6	06:00 - 12:00	10	Parakeet	0	0
Calebasses	6	06:00 - 12:00	10	Parakeet	0	0.25
Calebasses	6	06:00 - 12:00	10	Parakeet	0	1
Calebasses	6	06:00 - 12:00	11	Parakeet	0	0.5
Calebasses	6	06:00 - 12:00	11	Parakeet	0	0.75
Calebasses	6	12:00 - 18:00	7	Parakeet	0.25	0.25
Calebasses	6	12:00 - 18:00	12	Other birds	0.25	0.25
Calebasses	7	18:00 - 00:00	1	Bat	0.5	0
Calebasses	7	18:00 - 00:00	1	Bat	0.5	0.25
Calebasses	7	18:00 - 00:00	2	Bat	0.25	0
Calebasses	7	18:00 - 00:00	2	Bat	0.25	0.25
Calebasses	7	18:00 - 00:00	4	Bat	0	0
Calebasses	7	18:00 - 00:00	4	Bat	0	1
Calebasses	7	18:00 - 00:00	5	Bat	0.5	0.25
Calebasses	7	18:00 - 00:00	6	Bat	0	0
Calebasses	7	18:00 - 00:00	6	Bat	0.25	0
Calebasses	7	18:00 - 00:00	6	Bat	0.25	0.25
Calebasses	7	18:00 - 00:00	7	Bat	0	0
Calebasses	7	18:00 - 00:00	7	Bat	0.25	0
Calebasses	7	18:00 - 00:00	7	Bat	0.25	0.25
Calebasses	7	18:00 - 00:00	7	Bat	0.5	0
Calebasses	7	18:00 - 00:00	7	Bat	0.5	0.25
Calebasses	7	18:00 - 00:00	7	Bat	0.5	0.75
Calebasses	7	18:00 - 00:00	8	Bat	0	0
Calebasses	7	18:00 - 00:00	8	Bat	0.25	0
Calebasses	7	18:00 - 00:00	8	Bat	0.25	0.25
Calebasses	7	18:00 - 00:00	8	Bat	0.25	0.5
Calebasses	7	18:00 - 00:00	8	Bat	0.5	0.25
Calebasses	7	18:00 - 00:00	8	Bat	0.5	0.75
Calebasses	7	18:00 - 00:00	8	Bat	0.5	1
Calebasses	7	18:00 - 00:00	8	Bat	0.75	0
Calebasses	7	18:00 - 00:00	9	Bat	0.25	0
Calebasses	7	18:00 - 00:00	9	Bat	0.25	0.25
Calebasses	7	18:00 - 00:00	9	Bat	0.25	0.5
Calebasses	7	18:00 - 00:00	9	Bat	0.5	0
Calebasses	7	18:00 - 00:00	9	Bat	0.5	0.25
Calebasses	7	18:00 - 00:00	9	Bat	0.5	1
Calebasses	7	18:00 - 00:00	10	Bat	0	0
Calebasses	7	18:00 - 00:00	10	Bat	0	0.25
Calebasses	7	18:00 - 00:00	11	Bat	0	0
Calebasses	7	18:00 - 00:00	11	Bat	0	0.25
Calebasses	7	18:00 - 00:00	11	Bat	0.25	0
Calebasses	7	18:00 - 00:00	11	Bat	0.25	0.25
Calebasses	7	18:00 - 00:00	11	Bat	0.25	0.5
Calebasses	7	00:00 - 06:00	1	Bat	0	0
Calebasses	7	00:00 - 06:00	1	Bat	0.25	0
Calebasses	7	00:00 - 06:00	1	Bat	0.25	0.25
Calebasses	7	00:00 - 06:00	1	Bat	0.25	1
Calebasses	7	00:00 - 06:00	1	Bat	0.5	0.25
Calebasses	7	00:00 - 06:00	6	Bat	0	0
Calebasses	7	00:00 - 06:00	6	Bat	0	0.25
Calebasses	7	00:00 - 06:00	6	Bat	0.5	1
Calebasses	7	00:00 - 06:00	7	Bat	0	0
Calebasses	7	00:00 - 06:00	7	Bat	0.25	0
Calebasses	7	00:00 - 06:00	8	Bat	0	0
Calebasses	7	00:00 - 06:00	8	Bat	0	0.25
Calebasses	7	00:00 - 06:00	8	Bat	0.25	0
Calebasses	7	00:00 - 06:00	8	Bat	0.25	0.25
Calebasses	7	00:00 - 06:00	8	Bat	0.25	0.5
Calebasses	7	00:00 - 06:00	8	Bat	0.25	1
Calebasses	7	00:00 - 06:00	8	Other birds	0.25	0.75
Calebasses	7	00:00 - 06:00	9	Bat	0	0
Calebasses	7	00:00 - 06:00	9	Bat	0.25	0
Calebasses	7	00:00 - 06:00	9	Bat	0.25	0.25
Calebasses	7	00:00 - 06:00	9	Bat	0.25	0.5
Calebasses	7	00:00 - 06:00	11	Bat	0	0
Calebasses	7	00:00 - 06:00	11	Bat	0	0.25
Calebasses	7	00:00 - 06:00	11	Bat	0	0.5
Calebasses	7	00:00 - 06:00	11	Bat	0	1
Calebasses	7	06:00 - 12:00	5	Parakeet	0.25	0.5
Calebasses	7	06:00 - 12:00	6	Other birds	0	0.25
Calebasses	7	06:00 - 12:00	6	Parakeet	0.25	0.25
Calebasses	7	06:00 - 12:00	7	Other birds	0.25	0.25
Calebasses	7	06:00 - 12:00	7	Other birds	0.5	0.25
Calebasses	7	06:00 - 12:00	7	Parakeet	0.25	0.25
Calebasses	7	06:00 - 12:00	8	Other birds	0.5	1
Calebasses	7	06:00 - 12:00	8	Parakeet	0.25	0.25
Calebasses	7	06:00 - 12:00	9	Other birds	0.25	0.25
Calebasses	7	06:00 - 12:00	9	Parakeet	0.25	0.25
Calebasses	7	06:00 - 12:00	10	Parakeet	0	0
Calebasses	7	06:00 - 12:00	10	Parakeet	0.25	0
Calebasses	7	06:00 - 12:00	11	Other birds	0	0.5
Calebasses	7	06:00 - 12:00	11	Other birds	0.25	0.25
Calebasses	7	06:00 - 12:00	11	Parakeet	0	0.25
Calebasses	7	12:00 - 18:00	5	Parakeet	0	0.25
Calebasses	7	12:00 - 18:00	6	Parakeet	0.25	0.25
Calebasses	7	12:00 - 18:00	11	Parakeet	0	0
Calebasses	7	12:00 - 18:00	11	Parakeet	0	0.25
Calebasses	7	12:00 - 18:00	11	Parakeet	0	0.5
Calebasses	7	12:00 - 18:00	11	Parakeet	0.25	0.25
Calebasses	8	18:00 - 00:00	1	Bat	0	0.25
Calebasses	8	18:00 - 00:00	4	Bat	0.25	0.25
Calebasses	8	18:00 - 00:00	6	Bat	0.25	0.25
Calebasses	8	18:00 - 00:00	6	Bat	0.25	0.5
Calebasses	8	18:00 - 00:00	6	Bat	0.5	0
Calebasses	8	18:00 - 00:00	7	Bat	0	0.25
Calebasses	8	18:00 - 00:00	7	Bat	0.25	0
Calebasses	8	18:00 - 00:00	7	Bat	0.25	0.25
Calebasses	8	18:00 - 00:00	7	Bat	0.25	0.5
Calebasses	8	18:00 - 00:00	7	Bat	0.5	0
Calebasses	8	18:00 - 00:00	7	Bat	0.5	0.75
Calebasses	8	18:00 - 00:00	8	Bat	0	0
Calebasses	8	18:00 - 00:00	8	Bat	0	0.25
Calebasses	8	18:00 - 00:00	8	Bat	0.25	0
Calebasses	8	18:00 - 00:00	8	Bat	0.25	0.25
Calebasses	8	18:00 - 00:00	8	Bat	0.25	0.5
Calebasses	8	18:00 - 00:00	8	Bat	0.25	0.75
Calebasses	8	18:00 - 00:00	8	Bat	0.25	1
Calebasses	8	18:00 - 00:00	8	Bat	0.5	0
Calebasses	8	18:00 - 00:00	8	Bat	0.5	0.25
Calebasses	8	18:00 - 00:00	8	Bat	0.5	0.5
Calebasses	8	18:00 - 00:00	8	Bat	0.5	0.75
Calebasses	8	18:00 - 00:00	8	Bat	0.5	1
Calebasses	8	18:00 - 00:00	9	Bat	0	0
Calebasses	8	18:00 - 00:00	9	Bat	0.25	0
Calebasses	8	18:00 - 00:00	9	Bat	0.25	0.25
Calebasses	8	18:00 - 00:00	9	Bat	0.25	0.5
Calebasses	8	18:00 - 00:00	9	Bat	0.25	0.75
Calebasses	8	18:00 - 00:00	10	Bat	0	0
Calebasses	8	18:00 - 00:00	10	Bat	0	0.25
Calebasses	8	18:00 - 00:00	10	Bat	0.25	0
Calebasses	8	18:00 - 00:00	10	Bat	0.25	0.5
Calebasses	8	18:00 - 00:00	11	Bat	0	0
Calebasses	8	18:00 - 00:00	11	Bat	0	0.25
Calebasses	8	18:00 - 00:00	11	Bat	0.25	0
Calebasses	8	18:00 - 00:00	11	Bat	0.25	0.25
Calebasses	8	18:00 - 00:00	11	Bat	0.25	0.75
Calebasses	8	18:00 - 00:00	12	Bat	0	0
Calebasses	8	18:00 - 00:00	12	Bat	0.25	0
Calebasses	8	00:00 - 06:00	1	Bat	0.25	0
Calebasses	8	00:00 - 06:00	1	Bat	0.25	0.25
Calebasses	8	00:00 - 06:00	2	Bat	0	0.25
Calebasses	8	00:00 - 06:00	2	Bat	0.25	0.25
Calebasses	8	00:00 - 06:00	4	Bat	0	0
Calebasses	8	00:00 - 06:00	4	Bat	0	0.25
Calebasses	8	00:00 - 06:00	5	Bat	0.25	0.25
Calebasses	8	00:00 - 06:00	6	Bat	0	0
Calebasses	8	00:00 - 06:00	6	Bat	0	0.25
Calebasses	8	00:00 - 06:00	6	Bat	0.25	0.25
Calebasses	8	00:00 - 06:00	7	Bat	0	0
Calebasses	8	00:00 - 06:00	7	Bat	0.25	0
Calebasses	8	00:00 - 06:00	7	Bat	0.25	0.25
Calebasses	8	00:00 - 06:00	7	Bat	0.25	1
Calebasses	8	00:00 - 06:00	7	Bat	0.5	0
Calebasses	8	00:00 - 06:00	7	Bat	0.5	0.25
Calebasses	8	00:00 - 06:00	8	Bat	0.25	0
Calebasses	8	00:00 - 06:00	8	Bat	0.25	0.25
Calebasses	8	00:00 - 06:00	8	Bat	0.25	0.5
Calebasses	8	00:00 - 06:00	8	Bat	0.25	0.75
Calebasses	8	00:00 - 06:00	8	Bat	0.25	1
Calebasses	8	00:00 - 06:00	9	Bat	0.25	0
Calebasses	8	00:00 - 06:00	9	Bat	0.25	0.25
Calebasses	8	00:00 - 06:00	9	Bat	0.25	0.5
Calebasses	8	00:00 - 06:00	9	Bat	0.25	0.75
Calebasses	8	00:00 - 06:00	9	Bat	0.25	1
Calebasses	8	00:00 - 06:00	9	Bat	0.5	0.75
Calebasses	8	00:00 - 06:00	9	Bat	0.5	1
Calebasses	8	00:00 - 06:00	10	Bat	0	0
Calebasses	8	00:00 - 06:00	10	Bat	0	0.25
Calebasses	8	00:00 - 06:00	10	Bat	0	1
Calebasses	8	00:00 - 06:00	10	Bat	0.25	0
Calebasses	8	00:00 - 06:00	10	Bat	0.25	0.25
Calebasses	8	00:00 - 06:00	11	Bat	0	0
Calebasses	8	00:00 - 06:00	11	Bat	0	0.25
Calebasses	8	00:00 - 06:00	11	Bat	0.25	0
Calebasses	8	00:00 - 06:00	11	Bat	0.25	0.25
Calebasses	8	00:00 - 06:00	12	Bat	0	0.25
Calebasses	8	00:00 - 06:00	12	Bat	0.25	0
Calebasses	8	00:00 - 06:00	12	Bat	0.25	0.25
Calebasses	8	06:00 - 12:00	1	Other birds	0.25	0.5
Calebasses	8	06:00 - 12:00	1	Parakeet	0	0.25
Calebasses	8	06:00 - 12:00	4	Other birds	0.5	0.5
Calebasses	8	06:00 - 12:00	7	Other birds	0.25	1
Calebasses	8	06:00 - 12:00	7	Parakeet	0.25	0
Calebasses	8	06:00 - 12:00	7	Parakeet	0.25	0.25
Calebasses	8	06:00 - 12:00	7	Parakeet	0.25	1
Calebasses	8	06:00 - 12:00	8	Parakeet	0.25	0.25
Calebasses	8	06:00 - 12:00	9	Parakeet	0.25	0
Calebasses	8	06:00 - 12:00	9	Parakeet	0.25	0.5
Calebasses	8	06:00 - 12:00	10	Parakeet	0	0.25
Calebasses	8	06:00 - 12:00	11	Parakeet	0	0.25
Calebasses	8	06:00 - 12:00	11	Parakeet	0.25	0
Calebasses	8	06:00 - 12:00	12	Parakeet	0.25	0.25
Calebasses	9	12:00 - 18:00	1	Parakeet	0.25	0
Calebasses	9	12:00 - 18:00	10	Parakeet	0	0.25
Calebasses	9	12:00 - 18:00	12	Parakeet	0.25	0.5
Calebasses	9	18:00 - 00:00	1	Bat	0.25	0
Calebasses	9	18:00 - 00:00	1	Bat	0.25	0.5
Calebasses	9	18:00 - 00:00	1	Bat	0.5	0
Calebasses	9	18:00 - 00:00	1	Bat	0.5	1
Calebasses	9	18:00 - 00:00	3	Bat	0	0.25
Calebasses	9	18:00 - 00:00	3	Bat	0.25	0
Calebasses	9	18:00 - 00:00	3	Bat	0.25	0.25
Calebasses	9	18:00 - 00:00	3	Bat	0.5	0.25
Calebasses	9	18:00 - 00:00	3	Bat	0.5	0.5
Calebasses	9	18:00 - 00:00	3	Bat	0.75	0.75
Calebasses	9	18:00 - 00:00	4	Bat	0.25	0
Calebasses	9	18:00 - 00:00	7	Bat	0.25	0
Calebasses	9	18:00 - 00:00	7	Bat	0.25	0.25
Calebasses	9	18:00 - 00:00	7	Bat	0.75	0
Calebasses	9	18:00 - 00:00	8	Bat	0.5	1
Calebasses	9	18:00 - 00:00	9	Bat	0.5	1
Calebasses	9	18:00 - 00:00	9	Bat	0.75	0
Calebasses	9	18:00 - 00:00	10	Bat	0	0
Calebasses	9	18:00 - 00:00	10	Bat	0	0.25
Calebasses	9	18:00 - 00:00	10	Bat	0	0.5
Calebasses	9	18:00 - 00:00	10	Bat	0	1
Calebasses	9	18:00 - 00:00	10	Bat	0.25	0
Calebasses	9	18:00 - 00:00	10	Bat	0.25	0.25
Calebasses	9	18:00 - 00:00	11	Bat	0.25	0
Calebasses	9	18:00 - 00:00	12	Bat	0	0
Calebasses	9	18:00 - 00:00	12	Bat	0	0.25
Calebasses	9	18:00 - 00:00	12	Bat	0.25	0
Calebasses	9	18:00 - 00:00	12	Bat	0.25	0.25
Calebasses	9	00:00 - 06:00	1	Bat	0	0
Calebasses	9	00:00 - 06:00	1	Bat	0.25	0
Calebasses	9	00:00 - 06:00	3	Bat	0.25	0.25
Calebasses	9	00:00 - 06:00	4	Bat	0.25	0.25
Calebasses	9	00:00 - 06:00	5	Other birds	0.75	1
Calebasses	9	00:00 - 06:00	7	Bat	0.25	0.25
Calebasses	9	00:00 - 06:00	7	Bat	0.5	0
Calebasses	9	00:00 - 06:00	7	Bat	0.5	0.25
Calebasses	9	00:00 - 06:00	7	Bat	0.5	1
Calebasses	9	00:00 - 06:00	8	Bat	0.5	1
Calebasses	9	00:00 - 06:00	10	Bat	0	0
Calebasses	9	00:00 - 06:00	10	Bat	0	0.25
Calebasses	9	00:00 - 06:00	10	Bat	0.25	0
Calebasses	9	00:00 - 06:00	11	Bat	0	0
Calebasses	9	00:00 - 06:00	11	Bat	0.25	0
Calebasses	9	00:00 - 06:00	12	Bat	0	0
Calebasses	9	00:00 - 06:00	12	Bat	0.25	0
Calebasses	9	00:00 - 06:00	12	Bat	0.25	0.25
Calebasses	9	06:00 - 12:00	1	Other birds	0.5	1
Calebasses	9	06:00 - 12:00	1	Parakeet	0.25	0.25
Calebasses	9	06:00 - 12:00	2	Other birds	0.5	1
Calebasses	9	06:00 - 12:00	7	Parakeet	0.25	0.25
Calebasses	9	06:00 - 12:00	7	Parakeet	0.25	0.5
Calebasses	9	06:00 - 12:00	7	Parakeet	0.25	0.75
Calebasses	9	06:00 - 12:00	10	Parakeet	0	0
Calebasses	9	06:00 - 12:00	10	Parakeet	0.25	0.25
Calebasses	9	06:00 - 12:00	12	Parakeet	0.25	0.25
Calebasses	9	06:00 - 12:00	12	Parakeet	0.25	1
Calebasses	10	12:00 - 18:00	10	Parakeet	0	0.5
Calebasses	10	12:00 - 18:00	10	Parakeet	0.25	0.25
Calebasses	10	18:00 - 00:00	1	Bat	0.25	0.75
Calebasses	10	18:00 - 00:00	3	Bat	0.25	0.25
Calebasses	10	18:00 - 00:00	3	Bat	0.25	1
Calebasses	10	18:00 - 00:00	9	Bat	0.25	0.25
Calebasses	10	18:00 - 00:00	10	Bat	0	0
Calebasses	10	18:00 - 00:00	10	Bat	0	0.25
Calebasses	10	18:00 - 00:00	10	Bat	0.25	0
Calebasses	10	18:00 - 00:00	10	Bat	0.25	1
Calebasses	10	18:00 - 00:00	11	Bat	0.25	0
Calebasses	10	18:00 - 00:00	12	Bat	0	0
Calebasses	10	18:00 - 00:00	12	Bat	0	0.25
Calebasses	10	18:00 - 00:00	12	Bat	0.25	0
Calebasses	10	18:00 - 00:00	12	Bat	0.25	0.25
Calebasses	10	18:00 - 00:00	12	Bat	0.25	0.5
Calebasses	10	18:00 - 00:00	12	Bat	0.25	1
Calebasses	10	00:00 - 06:00	1	Bat	0.25	0.25
Calebasses	10	00:00 - 06:00	1	Bat	0.5	0.25
Calebasses	10	00:00 - 06:00	1	Bat	0.5	0.5
Calebasses	10	00:00 - 06:00	1	Bat	0.5	1
Calebasses	10	00:00 - 06:00	2	Other birds	0.5	0.5
Calebasses	10	00:00 - 06:00	3	Bat	0.25	0
Calebasses	10	00:00 - 06:00	3	Bat	0.25	0.25
Calebasses	10	00:00 - 06:00	3	Bat	0.25	1
Calebasses	10	00:00 - 06:00	3	Bat	0.5	0
Calebasses	10	00:00 - 06:00	3	Bat	0.75	0
Calebasses	10	00:00 - 06:00	3	Bat	0.75	1
Calebasses	10	00:00 - 06:00	7	Bat	0.25	0
Calebasses	10	00:00 - 06:00	7	Bat	0.5	0
Calebasses	10	00:00 - 06:00	7	Bat	0.5	1
Calebasses	10	00:00 - 06:00	9	Bat	0.5	1
Calebasses	10	00:00 - 06:00	9	Bat	0.75	1
Calebasses	10	00:00 - 06:00	10	Bat	0	0
Calebasses	10	00:00 - 06:00	10	Bat	0	0.25
Calebasses	10	00:00 - 06:00	10	Bat	0.25	0
Calebasses	10	00:00 - 06:00	10	Bat	0.25	0.25
Calebasses	10	00:00 - 06:00	10	Bat	0.25	0.75
Calebasses	10	00:00 - 06:00	11	Bat	0.25	0
Calebasses	10	00:00 - 06:00	11	Bat	0.25	0.25
Calebasses	10	00:00 - 06:00	12	Bat	0	0
Calebasses	10	00:00 - 06:00	12	Bat	0	0.25
Calebasses	10	00:00 - 06:00	12	Bat	0	0.5
Calebasses	10	00:00 - 06:00	12	Bat	0.25	0.25
Calebasses	10	00:00 - 06:00	12	Bat	0.25	0.75
Calebasses	10	06:00 - 12:00	1	Parakeet	0	0.25
Calebasses	10	06:00 - 12:00	2	Other birds	0.75	0.5
Calebasses	10	06:00 - 12:00	3	Other birds	0.25	0.5
Calebasses	10	06:00 - 12:00	3	Parakeet	0.25	0
Calebasses	10	06:00 - 12:00	3	Parakeet	0.25	0.75
Calebasses	10	06:00 - 12:00	7	Parakeet	0.5	0.25
Calebasses	10	06:00 - 12:00	12	Parakeet	0	0.25
Calebasses	11	12:00 - 18:00	3	Other birds	0.25	0.5
Calebasses	11	12:00 - 18:00	8	Other birds	0.75	1
Calebasses	11	12:00 - 18:00	9	Other birds	0.5	1
Calebasses	11	12:00 - 18:00	10	Other birds	0.25	0.25
Calebasses	11	12:00 - 18:00	10	Other birds	0.25	1
Calebasses	11	12:00 - 18:00	10	Parakeet	0	0
Calebasses	11	12:00 - 18:00	10	Parakeet	0	0.5
Calebasses	11	12:00 - 18:00	10	Parakeet	0.25	0
Calebasses	11	12:00 - 18:00	10	Parakeet	0.25	0.25
Calebasses	11	12:00 - 18:00	12	Other birds	0.25	1
Calebasses	11	18:00 - 00:00	1	Bat	0.25	0
Calebasses	11	18:00 - 00:00	1	Bat	0.25	1
Calebasses	11	18:00 - 00:00	1	Bat	0.5	1
Calebasses	11	18:00 - 00:00	2	Bat	0.75	1
Calebasses	11	18:00 - 00:00	3	Bat	0.25	0
Calebasses	11	18:00 - 00:00	3	Bat	0.25	0.25
Calebasses	11	18:00 - 00:00	3	Bat	0.25	0.5
Calebasses	11	18:00 - 00:00	3	Bat	0.25	0.75
Calebasses	11	18:00 - 00:00	3	Bat	0.5	0.25
Calebasses	11	18:00 - 00:00	3	Bat	0.5	0.75
Calebasses	11	18:00 - 00:00	4	Bat	0.25	1
Calebasses	11	18:00 - 00:00	9	Bat	0.75	1
Calebasses	11	18:00 - 00:00	10	Bat	0	0
Calebasses	11	18:00 - 00:00	10	Bat	0	0.25
Calebasses	11	18:00 - 00:00	10	Bat	0	0.5
Calebasses	11	18:00 - 00:00	10	Bat	0.25	0.5
Calebasses	11	18:00 - 00:00	10	Bat	0.25	0.75
Calebasses	11	18:00 - 00:00	11	Bat	0.25	0
Calebasses	11	18:00 - 00:00	11	Bat	0.25	1
Calebasses	11	00:00 - 06:00	1	Bat	0.25	1
Calebasses	11	00:00 - 06:00	1	Bat	0.75	1
Calebasses	11	00:00 - 06:00	2	Other birds	0.25	0.5
Calebasses	11	00:00 - 06:00	3	Bat	0	0
Calebasses	11	00:00 - 06:00	3	Bat	0.25	0
Calebasses	11	00:00 - 06:00	3	Bat	0.25	0.25
Calebasses	11	00:00 - 06:00	3	Bat	0.25	1
Calebasses	11	00:00 - 06:00	3	Bat	0.5	0
Calebasses	11	00:00 - 06:00	3	Bat	0.5	0.25
Calebasses	11	00:00 - 06:00	3	Bat	0.5	0.5
Calebasses	11	00:00 - 06:00	3	Bat	0.5	1
Calebasses	11	00:00 - 06:00	5	Bat	0.25	0
Calebasses	11	00:00 - 06:00	5	Bat	0.25	1
Calebasses	11	00:00 - 06:00	7	Bat	0.25	1
Calebasses	11	00:00 - 06:00	7	Bat	0.5	1
Calebasses	11	00:00 - 06:00	9	Bat	0.5	1
Calebasses	11	00:00 - 06:00	9	Bat	0.75	1
Calebasses	11	00:00 - 06:00	10	Bat	0	0
Calebasses	11	00:00 - 06:00	10	Bat	0	0.25
Calebasses	11	00:00 - 06:00	11	Bat	0	0
Calebasses	11	00:00 - 06:00	11	Bat	0	0.25
Calebasses	11	00:00 - 06:00	11	Bat	0.25	0.75
Calebasses	11	00:00 - 06:00	11	Bat	0.25	1
Calebasses	11	00:00 - 06:00	12	Bat	0	0.25
Calebasses	11	06:00 - 12:00	1	Other birds	0.25	0.5
Calebasses	11	06:00 - 12:00	3	Other birds	0.5	1
Calebasses	11	06:00 - 12:00	3	Parakeet	0.25	1
Calebasses	11	06:00 - 12:00	5	Parakeet	0.25	0.5
Calebasses	11	06:00 - 12:00	6	Other birds	0.25	0.5
